# Supplementary material for: Roburic acid inhibits lung cancer metastasis and triggers autophagy as verified by network pharmacology, molecular docking techniques and experiments
Source: Front Oncol. 2024 Oct 10;14:1449143. doi: 10.3389/fonc.2024.1449143 (PMC11499198; doi:10.3389/fonc.2024.1449143)
Supplement: Supplementary file 1 [file Table1.xlsx]

## Sheet: Table S1
Corresponding targets of Roburic acid in the ETCM database
Chemical Component	Candidate Target genes
Roburic acid	NR1I2 (0.8108), SULT2B1 (0.8108)

## Sheet: Table S2
Corresponding targets of Roburic acid in the PharmMapper database
Pharma Model	Num Feature	Fit	Norm Fit	Num Hydrophobic	Num HB Acceptor	Num HB Donor	Num Positive	Num Negative	Num Aromatic	Name	Class	Uniplot	Function	Disease	Idication
1e5p_A_cavity_1	3	2.999	0.9996	3	0	0	0	0	0	Aphrodisin	NONE	P09465	NONE	NONE	NONE
4iyi_C_cavity_2	3	2.998	0.9994	3	0	0	0	0	0	NONE	NONE	NONE	NONE	NONE	NONE
1j1e_B_cavity_1	3	2.998	0.9993	3	0	0	0	0	0	Troponin C, slow skeletal and cardiac muscles	NONE	P63316	Involved in calcium ion binding	NONE	For short term treatment of acutely decompensated severe chronic heart failure (CHF). Also being investigated for use/treatment in heart disease.
3dz7_A_cavity_2	3	2.997	0.999	3	0	0	0	0	0	S-adenosylmethionine decarboxylase proenzyme	NONE	P17707	Involved in adenosylmethionine decarboxylase activity	NONE	S-Adenosylmethionine (SAMe) is used as a drug in Europe for the treatment of depression, liver disorders, fibromyalgia, and osteoarthritis. It has also been introduced into the United States market as a dietary supplement for the support of bone and joint health, as well as mood and emotional well being.
3c6g_B_cavity_3	3	2.997	0.9989	3	0	0	0	0	0	Vitamin D 25-hydroxylase	OXIDOREDUCTASE	CP2R1_HUMAN	Has a D-25-hydroxylase activity on both forms of vitamin D, vitamin D(2) and D(3).	Defects in CYP2R1 are a cause of 25-hydroxyvitamin D(3) deficiency [MIM:600081]; also known as pseudovitamin D(3) deficiency rickets due to 25-hydroxylase deficiency. First described in patients who had rickets at a young age despite a history of adequate vitamin D intake. The patients sera had low calcium concentrations, low phosphate concentrations, elevated alkaline phosphatase activity, and l…	NONE
2rhk_D_cavity_1	3	2.996	0.9988	3	0	0	0	0	0	Cleavage and polyadenylation specificity factor subunit 4	VIRAL PROTEIN/NUCLEAR PROTEIN	CPSF4_HUMAN	Component of the cleavage and polyadenylation specificity factor (CPSF) complex that play a key role in pre-mRNA 3-end formation, recognizing the AAUAAA signal sequence and interacting with poly(A) polymerase and other factors to bring about cleavage and	NONE	NONE
2gza_B_cavity_1	3	2.996	0.9986	3	0	0	0	0	0	Type IV secretion system protein virB11	NONE	Q8FXK7	NONE	NONE	NONE
3hd5_B_cavity_2	3	2.996	0.9985	3	0	0	0	0	0	Thio	NONE	Q7W2Q0	NONE	NONE	NONE
2r7p_A_cavity_4	3	2.994	0.9978	3	0	0	0	0	0	Non-structural protein 2	NONE	Q03243	NONE	NONE	NONE
1n1c_A_cavity_3	3	2.991	0.997	3	0	0	0	0	0	Chaperone protein torD	NONE	O87949	Involved in the biogenesis of torA. Acts on torA before the insertion of the molybdenum cofactor and, as a result, probably favors a conformation of the apoenzyme that is competent for acquiring the cofactor	NONE	NONE
2ctk_A_cavity_1	3	2.99	0.9968	3	0	0	0	0	0	Vigilin	NONE	Q00341	NONE	NONE	NONE
1wy5_B_cavity_4	3	2.989	0.9965	3	0	0	0	0	0	tRNA(Ile)-lysidine synthase	NONE	O67728	NONE	NONE	NONE
1gk5_A_cavity_1	3	2.989	0.9962	3	0	0	0	0	0	Pro-epidermal growth factor	NONE	P01132	NONE	NONE	NONE
1cqa_A_cavity_1	3	2.988	0.9961	3	0	0	0	0	0	Profilin	NONE	P25816	NONE	NONE	NONE
1f3b_B_cavity_2	3	2.987	0.9957	3	0	0	0	0	0	Glutathione S-transferase A1	NONE	P13745	Involved in glutathione transferase activity	NONE	For nutritional supplementation, also for treating dietary shortage or imbalance
2pih_A_cavity_2	3	2.987	0.9956	3	0	0	0	0	0	Uncharacterized protein ymcA	NONE	O31779	NONE	NONE	NONE
2b26_B_cavity_1	3	2.985	0.995	3	0	0	0	0	0	Protein SIS1	NONE	P25294	NONE	NONE	NONE
1vli_A_cavity_4	3	2.985	0.9949	3	0	0	0	0	0	Spore coat polysaccharide biosynthesis protein spsE	NONE	P39625	NONE	NONE	NONE
1qzt_A_cavity_1	3	2.984	0.9948	3	0	0	0	0	0	Phosphate acetyltransferase	NONE	P38503	NONE	NONE	NONE
1ibm_N_cavity_1	3	2.984	0.9947	3	0	0	0	0	0	30S ribosomal protein S2	NONE	P80371	NONE	NONE	NONE
2cwx_A_cavity_2	3	2.983	0.9943	3	0	0	0	0	0	Ribulose bisphosphate carboxylase	NONE	O58677	NONE	NONE	NONE
2enx_A_cavity_1	3	2.983	0.9943	3	0	0	0	0	0	Probable manganese-dependent inorganic pyrophosphatase	NONE	Q3K0B5	NONE	NONE	NONE
1o9y_C_cavity_2	3	2.982	0.9939	3	0	0	0	0	0	Type III secretion protein hrcQb	NONE	O85094	NONE	NONE	NONE
3duz_A_cavity_3	3	2.981	0.9937	3	0	0	0	0	0	Major envelope glycoprotein	NONE	P17501	NONE	NONE	NONE
1ggz_A_cavity_1	3	2.981	0.9935	3	0	0	0	0	0	Calmodulin-like protein 3	NONE	P27482	NONE	NONE	NONE
3hzq_A_cavity_2	3	2.98	0.9935	3	0	0	0	0	0	Large-conductance mechanosensitive channel	NONE	P68806	NONE	NONE	NONE
1m3s_A_cavity_3	3	2.98	0.9935	3	0	0	0	0	0	3-hexulose-6-phosphate isomerase	NONE	P42404	NONE	NONE	NONE
2fh0_A_cavity_1	3	2.978	0.9928	3	0	0	0	0	0	Uncharacterized protein YMR074C	NONE	Q04773	NONE	NONE	NONE
1n23_B_cavity_9	3	2.978	0.9928	3	0	0	0	0	0	(+)-bornyl diphosphate synthase, chloroplastic	NONE	O81192	Involved in lyase activity	NONE	NONE
1ig3_A_cavity_1	4	3.907	0.9769	4	0	0	0	0	0	Thiamin pyrophosphokinase 1	NONE	Q9H3S4	Coenzyme transport and metabolism	NONE	For the treatment of thiamine and niacin deficiency states, Korsakovs alcoholic psychosis, Wernicke-Korsakov syndrome, delirium, and peripheral neuritis.
1es8_A_cavity_1	4	3.734	0.9335	4	0	0	0	0	0	Type II restriction enzyme BglII	NONE	Q45488	Recognizes the double-stranded sequence AGATCT and cleaves after A-1	NONE	NONE
1taf_A_cavity_2	4	3.716	0.929	4	0	0	0	0	0	Transcription initiation factor TFIID subunit 9	NONE	Q27272	NONE	NONE	NONE
2jwe_A_cavity_1	4	3.698	0.9246	4	0	0	0	0	0	Tight junction protein ZO-1	NONE	Q07157	NONE	NONE	NONE
2gfp_B_cavity_5	4	3.696	0.9241	4	0	0	0	0	0	Multidrug resistance protein D	NONE	P31442	NONE	NONE	NONE
2owi_A_cavity_1	4	3.649	0.9123	4	0	0	0	0	0	Regulator of G-protein signaling 18	SIGNALING PROTEIN	RGS18_HUMAN	Inhibits signal transduction by increasing the GTPase activity of G protein alpha subunits thereby driving them into their inactive GDP-bound form. Binds to G(i) alpha-1, G(i) alpha- 2, G(i) alpha-3 and G(q) alpha.	NONE	NONE
1mkm_A_cavity_2	4	3.617	0.9041	4	0	0	0	0	0	Transcriptional regulator, IclR family	NONE	Q9WXS0	Involved in DNA binding	NONE	NONE
2e02_A_cavity_5	4	3.596	0.8989	4	0	0	0	0	0	Cysteine proteinase 1, mitochondrial	NONE	Q01532	NONE	NONE	NONE
1gmg_B_cavity_1	4	3.593	0.8982	4	0	0	0	0	0	Regulatory protein rop	NONE	P03051	Regulates plasmid DNA replication by modulating the initiation of transcription of the primer RNA precursor. Processing of the precursor of the primer, RNAII, is inhibited by hydrogen bonding of RNAII to its complementary sequence in RNAI. ROP increases the affinity of RNAI for RNAII and thus decreases the rate of replication initiation events	NONE	NONE
1r1t_B_cavity_1	4	3.584	0.8959	4	0	0	0	0	0	Transcriptional repressor smtB	NONE	P30340	NONE	NONE	NONE
1nvm_F_cavity_1	4	3.577	0.8943	3	0	0	0	1	0	4-hydroxy-2-oxovalerate aldolase	NONE	P51016	NONE	NONE	NONE
1evy_A_cavity_3	4	3.572	0.8931	4	0	0	0	0	0	Glycerol-3-phosphate dehydrogenase [NAD+], glycosomal	NONE	P90551	Involved in oxidoreductase activity	NONE	NONE
3cki_B_cavity_3	4	3.563	0.8908	3	0	0	0	1	0	ADAM 17	HYDROLASE, HYDROLASE INHIBITOR	ADA17_HUMAN	Cleaves the membrane-bound precursor of TNF-alpha to its mature soluble form. Responsible for the proteolytic release of several other cell-surface proteins, including p75 TNF-receptor, interleukin 1 receptor type II, p55 TNF-receptor, transforming growth	NONE	Psoriasis;Inflammation;Rheumatoid arthritis;Cardiac failure;Multiple sclerosis;Metastasis;Immune disorder
2ex5_A_cavity_2	4	3.536	0.8841	4	0	0	0	0	0	DNA endonuclease I-CeuI	NONE	P32761	NONE	NONE	NONE
1wvc_A_cavity_2	4	3.509	0.8771	4	0	0	0	0	0	Glucose-1-phosphate cytidylyltransferase	NONE	P26396	Involved in nucleotidyltransferase activity	NONE	NONE
1rf8_A_cavity_3	4	3.508	0.877	4	0	0	0	0	0	Eukaryotic translation initiation factor 4E	NONE	P07260	Involved in RNA binding	NONE	NONE
1f81_A_cavity_1	4	3.487	0.8717	4	0	0	0	0	0	CREB-binding protein	NONE	P45481	NONE	NONE	NONE
3emj_G_cavity_1	4	3.449	0.8621	4	0	0	0	0	0	Inorganic pyrophosphatase	NONE	Q9ZCW5	NONE	NONE	NONE
2v0v_B_cavity_1	4	3.439	0.8597	4	0	0	0	0	0	Nuclear receptor subfamily 1 group D member 2	NONE	Q14995	NONE	NONE	NONE
2wdv_G_cavity_3	4	3.427	0.8567	4	0	0	0	0	0	Succinate dehydrogenase flavoprotein subunit	NONE	P0AC41	Involved in oxidoreductase activity	NONE	NONE
2ew0_A_cavity_1	4	3.394	0.8485	4	0	0	0	0	0	UPF0301 protein ACIAD0353	NONE	Q6FF54	NONE	NONE	NONE
1tyb_E_cavity_2	4	3.39	0.8476	4	0	0	0	0	0	Tyrosyl-tRNA synthetase	NONE	P00952	NONE	NONE	NONE
1xio_A_cavity_1	4	3.389	0.8473	4	0	0	0	0	0	Bacteriorhodopsin	NONE	Q8YSC4	Involved in ion channel activity	NONE	NONE
2c9o_B_cavity_3	4	3.379	0.8449	4	0	0	0	0	0	RuvB-like 1	NONE	Q9Y265	NONE	NONE	NONE
1ljp_A_cavity_1	4	3.379	0.8448	4	0	0	0	0	0	Beta-elicitin cinnamomin	NONE	P15569	NONE	NONE	NONE
1jfi_A_cavity_1	4	3.378	0.8445	4	0	0	0	0	0	Dr1-associated corepressor	NONE	Q14919	NONE	NONE	NONE
2inr_A_cavity_2	4	3.319	0.8297	4	0	0	0	0	0	DNA topoisomerase 4 subunit A	NONE	Q6G9K4	NONE	NONE	NONE
2a2g_D_cavity_1	4	3.295	0.8238	4	0	0	0	0	0	Major urinary protein	NONE	P02761	Involved in phermone binding	NONE	NONE
1m1b_B_cavity_4	4	3.289	0.8222	3	0	0	0	1	0	Phosphoenolpyruvate phosphomutase	NONE	P56839	Carbohydrate transport and metabolism	NONE	NONE
2opx_A_cavity_3	4	3.287	0.8217	4	0	0	0	0	0	Lactaldehyde dehydrogenase	NONE	P25553	NONE	NONE	NONE
1osa_A_cavity_2	4	3.268	0.817	4	0	0	0	0	0	Calmodulin	NONE	P07463	Involved in calcium ion binding	NONE	NONE
2yxr_A_cavity_7	4	3.264	0.8159	4	0	0	0	0	0	Preprotein translocase subunit secY	NONE	Q60175	NONE	NONE	NONE
1oqn_A_cavity_1	4	3.257	0.8142	4	0	0	0	0	0	Disabled homolog 1	NONE	P97318	NONE	NONE	NONE
2v3c_D_cavity_4	4	3.247	0.8119	4	0	0	0	0	0	Signal recognition particle 19 kDa protein	NONE	Q58440	NONE	NONE	NONE
1fft_A_cavity_1	4	3.247	0.8117	4	0	0	0	0	0	Ubiquinol oxidase subunit 1	NONE	P0ABI8	NONE	NONE	NONE
3ct4_C_cavity_2	4	3.234	0.8085	4	0	0	0	0	0	PTS-dependent dihydroxyacetone kinase, dihydroxyacetone-binding subunit dhaK	NONE	Q9CIV8	NONE	NONE	NONE
2ov6_A_cavity_1	4	3.219	0.8048	4	0	0	0	0	0	V-type ATP synthase subunit F	NONE	Q60185	NONE	NONE	NONE
2de0_X_cavity_2	4	3.215	0.8039	4	0	0	0	0	0	Alpha-(1,6)-fucosyltransferase	NONE	Q9BYC5	NONE	NONE	NONE
1n2s_A_cavity_3	4	3.207	0.8018	4	0	0	0	0	0	dTDP-4-dehydrorhamnose reductase	NONE	P26392	Cell wall/membrane/envelope biogenesis	NONE	NONE

## Sheet: Table S3
Corresponding targets of Roburic acid in the SwissTargetPrediction database
Target	Common name	Uniprot ID	ChEMBL ID ChEMBL	Target Class	Probability*	Known actives (3D/2D)
Protein-tyrosine phosphatase 1B	PTPN1	P18031	CHEMBL335	Phosphatase	0.706044	23 / 64
T-cell protein-tyrosine phosphatase	PTPN2	P17706	CHEMBL3807	Phosphatase	0.706044	9 / 22
Prostaglandin E synthase	PTGES	O14684	CHEMBL5658	Enzyme	0.480833	40 / 14
Protein-tyrosine phosphatase 1C	PTPN6	P29350	CHEMBL3166	Phosphatase	0.432572	0 / 2
Peroxisome proliferator-activated receptor gamma	PPARG	P37231	CHEMBL235	Nuclear receptor	0.271706	127 / 24
Carboxylesterase 2	CES2	O00748	CHEMBL3180	Enzyme	0.23149	0 / 14
Peroxisome proliferator-activated receptor alpha	PPARA	Q07869	CHEMBL239	Nuclear receptor	0.175187	50 / 19
Peroxisome proliferator-activated receptor delta	PPARD	Q03181	CHEMBL3979	Nuclear receptor	0.175187	54 / 12
Prolyl endopeptidase	PREP	P48147	CHEMBL3202	Protease	0.167149	2 / 3
Fatty acid binding protein adipocyte	FABP4	P15090	CHEMBL2083	Fatty acid binding protein family	0.159097	21 / 4
Receptor-type tyrosine-protein phosphatase F (LAR)	PTPRF	P10586	CHEMBL3521	Membrane receptor	0.151058	0 / 1
Phospholipase A2 group 1B	PLA2G1B	P04054	CHEMBL4426	Enzyme	0.151058	0 / 1
Fatty acid binding protein muscle	FABP3	P05413	CHEMBL3344	Fatty acid binding protein family	0.143015	15 / 5
Acyl-CoA desaturase	SCD	O00767	CHEMBL5555	Enzyme	0.143015	1 / 1
Dual specificity phosphatase Cdc25B	CDC25B	P30305	CHEMBL4804	Phosphatase	0.143015	2 / 2
Dual specificity phosphatase Cdc25A	CDC25A	P30304	CHEMBL3775	Phosphatase	0.143015	11 / 12
Fatty acid binding protein epidermal	FABP5	Q01469	CHEMBL3674	Fatty acid binding protein family	0.143015	3 / 2
Cytochrome P450 19A1	CYP19A1	P11511	CHEMBL1978	Cytochrome P450	0.134972	0 / 279
11-beta-hydroxysteroid dehydrogenase 1	HSD11B1	P28845	CHEMBL4235	Enzyme	0.134972	30 / 43
Arachidonate 5-lipoxygenase	ALOX5	P09917	CHEMBL215	Oxidoreductase	0.134972	42 / 22
CD81 antigen	CD81	P60033	CHEMBL1075180	Surface antigen	0.126929	0 / 1
Androgen Receptor	AR	P10275	CHEMBL1871	Nuclear receptor	0.126929	0 / 133
Protein kinase C eta	PRKCH	P24723	CHEMBL3616	Kinase	0.126929	0 / 1
Protein-tyrosine phosphatase 2C	PTPN11	Q06124	CHEMBL3864	Phosphatase	0.126929	0 / 2
Anandamide amidohydrolase	FAAH	O00519	CHEMBL2243	Enzyme	0.126929	3 / 17
Corticosteroid binding globulin	SERPINA6	P08185	CHEMBL2421	Secreted protein	0.126929	0 / 23
Testis-specific androgen-binding protein	SHBG	P04278	CHEMBL3305	Secreted protein	0.126929	0 / 57
Glucose-6-phosphate 1-dehydrogenase	G6PD	P11413	CHEMBL5347	Enzyme	0.126929	0 / 9
Cytochrome P450 51 (by homology)	CYP51A1	Q16850	CHEMBL3849	Cytochrome P450	0.126929	0 / 2
Telomerase reverse transcriptase	TERT	O14746	CHEMBL2916	Enzyme	0.126929	1 / 2
Fatty acid-binding protein, liver	FABP1	P07148	CHEMBL5421	Fatty acid binding protein family	0.126929	1 / 3
Nuclear receptor ROR-gamma	RORC	P51449	CHEMBL1741186	Nuclear receptor	0.126929	5 / 10
Niemann-Pick C1-like protein 1	NPC1L1	Q9UHC9	CHEMBL2027	Other membrane protein	0.126929	0 / 11
Sigma opioid receptor	SIGMAR1	Q99720	CHEMBL287	Membrane receptor	0.126929	0 / 5
Cytochrome P450 17A1	CYP17A1	P05093	CHEMBL3522	Cytochrome P450	0.126929	0 / 49
Free fatty acid receptor 1	FFAR1	O14842	CHEMBL4422	Family A G protein-coupled receptor	0.118883	8 / 3
DNA polymerase beta	POLB	P06746	CHEMBL2392	Enzyme	0.118883	1 / 8
Phosphodiesterase 4D	PDE4D	Q08499	CHEMBL288	Phosphodiesterase	0.118883	1 / 1
LXR-alpha	NR1H3	Q13133	CHEMBL2808	Nuclear receptor	0.118883	5 / 20
Steroid 5-alpha-reductase 2	SRD5A2	P31213	CHEMBL1856	Oxidoreductase	0.118883	41 / 31
11-beta-hydroxysteroid dehydrogenase 2	HSD11B2	P80365	CHEMBL3746	Enzyme	0.118883	7 / 20
Dopamine transporter	SLC6A3	Q01959	CHEMBL238	Electrochemical transporter	0.118883	0 / 2
MAP kinase ERK1	MAPK3	P27361	CHEMBL3385	Kinase	0.118883	0 / 1
Glucocorticoid receptor	NR3C1	P04150	CHEMBL2034	Nuclear receptor	0.118883	17 / 37
Nitric oxide synthase, inducible	NOS2	P35228	CHEMBL4481	Enzyme	0.118883	9 / 20
Low molecular weight phosphotyrosine protein phosphatase	ACP1	P24666	CHEMBL4903	Phosphatase	0.118883	2 / 1
HMG-CoA reductase	HMGCR	P04035	CHEMBL402	Oxidoreductase	0.118883	1 / 63
DNA topoisomerase I	TOP1	P11387	CHEMBL1781	Isomerase	0.118883	0 / 2
Leukotriene B4 receptor 1	LTB4R	Q15722	CHEMBL3911	Family A G protein-coupled receptor	0.118883	40 / 6
Butyrylcholinesterase	BCHE	P06276	CHEMBL1914	Hydrolase	0.118883	0 / 2
Beta-secretase 1	BACE1	P56817	CHEMBL4822	Protease	0.118883	0 / 2
Aldo-keto reductase family 1 member B10	AKR1B10	O60218	CHEMBL5983	Enzyme	0.118883	1 / 7
Muscarinic acetylcholine receptor M2	CHRM2	P08172	CHEMBL211	Family A G protein-coupled receptor	0.118883	0 / 1
Acetylcholinesterase	ACHE	P22303	CHEMBL220	Hydrolase	0.118883	0 / 2
Norepinephrine transporter	SLC6A2	P23975	CHEMBL222	Electrochemical transporter	0.118883	0 / 3
Serotonin transporter	SLC6A4	P31645	CHEMBL228	Electrochemical transporter	0.118883	0 / 5
Cytochrome P450 2C19	CYP2C19	P33261	CHEMBL3622	Cytochrome P450	0.118883	0 / 4
Protein farnesyltransferase	FNTA FNTB	P49354 P49356	CHEMBL2094108	Enzyme	0.118883	14 / 14
Estrogen receptor beta	ESR2	Q92731	CHEMBL242	Nuclear receptor	0.118883	5 / 47
Cyclooxygenase-2	PTGS2	P35354	CHEMBL230	Oxidoreductase	0.118883	12 / 5
Prostanoid EP2 receptor	PTGER2	P43116	CHEMBL1881	Family A G protein-coupled receptor	0.118883	62 / 21
Cyclooxygenase-1	PTGS1	P23219	CHEMBL221	Oxidoreductase	0.118883	2 / 3
Nuclear receptor subfamily 1 group I member 3 (by homology)	NR1I3	Q14994	CHEMBL5503	Nuclear receptor	0.118883	0 / 2
Prostanoid IP receptor	PTGIR	P43119	CHEMBL1995	Family A G protein-coupled receptor	0.118883	10 / 6
Vanilloid receptor	TRPV1	Q8NER1	CHEMBL4794	Voltage-gated ion channel	0.118883	0 / 3
Nuclear receptor ROR-alpha	RORA	P35398	CHEMBL5868	Nuclear receptor	0.118883	0 / 4
SUMO-activating enzyme	SAE1 UBA2	Q9UBE0 Q9UBT2	CHEMBL2095174	Enzyme	0.118883	0 / 1
Cannabinoid receptor 1	CNR1	P21554	CHEMBL218	Family A G protein-coupled receptor	0.118883	16 / 18
Progesterone receptor	PGR	P06401	CHEMBL208	Nuclear receptor	0.118883	8 / 50
Adenosine A3 receptor	ADORA3	P0DMS8	CHEMBL256	Family A G protein-coupled receptor	0.118883	1 / 3
Acyl coenzyme A:cholesterol acyltransferase	CES1	P23141	CHEMBL2265	Enzyme	0.118883	0 / 4
Squalene synthetase	FDFT1	P37268	CHEMBL3338	Enzyme	0.118883	7 / 5
DNA topoisomerase II alpha	TOP2A	P11388	CHEMBL1806	Isomerase	0.118883	1 / 2
Estrogen receptor alpha	ESR1	P03372	CHEMBL206	Nuclear receptor	0.118883	5 / 39
Prostanoid EP1 receptor	PTGER1	P34995	CHEMBL1811	Family A G protein-coupled receptor	0.118883	74 / 9
Prostanoid EP4 receptor	PTGER4	P35408	CHEMBL1836	Family A G protein-coupled receptor	0.118883	64 / 6
Indoleamine 2,3-dioxygenase	IDO1	P14902	CHEMBL4685	Enzyme	0.118883	0 / 1
Sterol regulatory element-binding protein 2	SREBF2	Q12772	CHEMBL1795166	Unclassified protein	0.118883	0 / 1
Cathepsin D	CTSD	P07339	CHEMBL2581	Protease	0.118883	0 / 1
Mineralocorticoid receptor	NR3C2	P08235	CHEMBL1994	Nuclear receptor	0.118883	8 / 25
Steroid 5-alpha-reductase 1	SRD5A1	P18405	CHEMBL1787	Oxidoreductase	0.118883	7 / 7
Bile acid receptor FXR	NR1H4	Q96RI1	CHEMBL2047	Nuclear receptor	0.118883	19 / 10
Prostaglandin E synthase 2	PTGES2	Q9H7Z7	CHEMBL4411	Enzyme	0.118883	10 / 0
Gamma-secretase	PSEN2 PSENEN NCSTN APH1A PSEN1 APH1B	P49810 Q9NZ42 Q92542 Q96BI3 P49768 Q8WW43	CHEMBL2094135	Protease	0.118883	5 / 0
Pregnane X receptor	NR1I2	O75469	CHEMBL3401	Nuclear receptor	0.118883	0 / 3
Estradiol 17-beta-dehydrogenase 3	HSD17B3	P37058	CHEMBL4234	Enzyme	0.118883	0 / 12
5-lipoxygenase activating protein	ALOX5AP	P20292	CHEMBL4550	Other cytosolic protein	0.118883	128 / 0
p53-binding protein Mdm-2	MDM2	Q00987	CHEMBL5023	Other nuclear protein	0.118883	126 / 0
Estradiol 17-beta-dehydrogenase 2	HSD17B2	P37059	CHEMBL2789	Enzyme	0	0 / 2
Cytochrome P450 26B1	CYP26B1	Q9NR63	CHEMBL3713687	Cytochrome P450	0	6 / 0
Cytochrome P450 26A1	CYP26A1	O43174	CHEMBL5141	Cytochrome P450	0	6 / 0
Hepatocyte nuclear factor 4-alpha	HNF4A	P41235	CHEMBL5398	Unclassified protein	0	11 / 0
TNF-alpha	TNF	P01375	CHEMBL1825	Secreted protein	0	0 / 6
Prostanoid FP receptor	PTGFR	P43088	CHEMBL1987	Family A G protein-coupled receptor	0	0 / 4
Solute carrier family 22 member 6 (by homology)	SLC22A6	Q4U2R8	CHEMBL1641347	Electrochemical transporter	0	0 / 2
G protein-coupled receptor 44	PTGDR2	Q9Y5Y4	CHEMBL5071	Family A G protein-coupled receptor	0	221 / 0
Oxytocin receptor (by homology)	OXTR	P30559	CHEMBL2049	Family A G protein-coupled receptor	0	5 / 0
Presenilin 1	PSEN1	P49768	CHEMBL2473	Other ion channel	0	3 / 0
Interleukin-6	IL6	P05231	CHEMBL1795129	Secreted protein	0	0 / 1
Glutamine synthetase	GLUL	P15104	CHEMBL4612	Ligase	0	0 / 1

## Sheet: Table S4
lung cancer target genes obtained from GeneCards data
Gene Symbol	Description	Category	Gifts	GC Id	Relevance score	GeneCards Link
TP53	Tumor Protein P53	Protein Coding	61	GC17M007661	261.228	https://www.genecards.org/cgi-bin/carddisp.pl?gene=TP53
EGFR	Epidermal Growth Factor Receptor	Protein Coding	62	GC07P055019	257.749	https://www.genecards.org/cgi-bin/carddisp.pl?gene=EGFR
BRCA1	BRCA1 DNA Repair Associated	Protein Coding	56	GC17M043044	243.701	https://www.genecards.org/cgi-bin/carddisp.pl?gene=BRCA1
BRCA2	BRCA2 DNA Repair Associated	Protein Coding	53	GC13P032315	223.153	https://www.genecards.org/cgi-bin/carddisp.pl?gene=BRCA2
KRAS	KRAS Proto-Oncogene, GTPase	Protein Coding	59	GC12M025204	174.804	https://www.genecards.org/cgi-bin/carddisp.pl?gene=KRAS
PTEN	Phosphatase And Tensin Homolog	Protein Coding	59	GC10P095599	171.496	https://www.genecards.org/cgi-bin/carddisp.pl?gene=PTEN
PALB2	Partner And Localizer Of BRCA2	Protein Coding	51	GC16M023603	162.967	https://www.genecards.org/cgi-bin/carddisp.pl?gene=PALB2
CHEK2	Checkpoint Kinase 2	Protein Coding	61	GC22M028687	157.544	https://www.genecards.org/cgi-bin/carddisp.pl?gene=CHEK2
CDH1	Cadherin 1	Protein Coding	56	GC16P068737	157.108	https://www.genecards.org/cgi-bin/carddisp.pl?gene=CDH1
ERBB2	Erb-B2 Receptor Tyrosine Kinase 2	Protein Coding	62	GC17P039687	156.834	https://www.genecards.org/cgi-bin/carddisp.pl?gene=ERBB2
PIK3CA	Phosphatidylinositol-4,5-Bisphosphate 3-Kinase Catalytic Subunit Alpha	Protein Coding	59	GC03P179148	154.512	https://www.genecards.org/cgi-bin/carddisp.pl?gene=PIK3CA
ATM	ATM Serine/Threonine Kinase	Protein Coding	60	GC11P108222	153.795	https://www.genecards.org/cgi-bin/carddisp.pl?gene=ATM
MSH2	MutS Homolog 2	Protein Coding	56	GC02P047403	153.395	https://www.genecards.org/cgi-bin/carddisp.pl?gene=MSH2
MLH1	MutL Homolog 1	Protein Coding	55	GC03P036993	152.596	https://www.genecards.org/cgi-bin/carddisp.pl?gene=MLH1
BRAF	B-Raf Proto-Oncogene, Serine/Threonine Kinase	Protein Coding	60	GC07M140745	145.313	https://www.genecards.org/cgi-bin/carddisp.pl?gene=BRAF
MSH6	MutS Homolog 6	Protein Coding	55	GC02P047695	142.659	https://www.genecards.org/cgi-bin/carddisp.pl?gene=MSH6
APC	APC Regulator Of WNT Signaling Pathway	Protein Coding	56	GC05P112707	136.647	https://www.genecards.org/cgi-bin/carddisp.pl?gene=APC
AKT1	AKT Serine/Threonine Kinase 1	Protein Coding	61	GC14M104769	133.925	https://www.genecards.org/cgi-bin/carddisp.pl?gene=AKT1
CDKN2A	Cyclin Dependent Kinase Inhibitor 2A	Protein Coding	57	GC09M021967	130.3	https://www.genecards.org/cgi-bin/carddisp.pl?gene=CDKN2A
TERT	Telomerase Reverse Transcriptase	Protein Coding	58	GC05M001253	129.645	https://www.genecards.org/cgi-bin/carddisp.pl?gene=TERT
MET	MET Proto-Oncogene, Receptor Tyrosine Kinase	Protein Coding	61	GC07P116672	128.179	https://www.genecards.org/cgi-bin/carddisp.pl?gene=MET
MIR21	MicroRNA 21	RNA Gene	26	GC17P067479	126.233	https://www.genecards.org/cgi-bin/carddisp.pl?gene=MIR21
BRIP1	BRCA1 Interacting Helicase 1	Protein Coding	54	GC17M061679	123.387	https://www.genecards.org/cgi-bin/carddisp.pl?gene=BRIP1
ALK	ALK Receptor Tyrosine Kinase	Protein Coding	59	GC02M029190	121.324	https://www.genecards.org/cgi-bin/carddisp.pl?gene=ALK
PMS2	PMS1 Homolog 2, Mismatch Repair System Component	Protein Coding	55	GC07M005973	119.808	https://www.genecards.org/cgi-bin/carddisp.pl?gene=PMS2
RB1	RB Transcriptional Corepressor 1	Protein Coding	55	GC13P048303	114.264	https://www.genecards.org/cgi-bin/carddisp.pl?gene=RB1
NBN	Nibrin	Protein Coding	55	GC08M089933	108.79	https://www.genecards.org/cgi-bin/carddisp.pl?gene=NBN
CTNNB1	Catenin Beta 1	Protein Coding	60	GC03P041194	107.52	https://www.genecards.org/cgi-bin/carddisp.pl?gene=CTNNB1
STK11	Serine/Threonine Kinase 11	Protein Coding	57	GC19P001177	106.184	https://www.genecards.org/cgi-bin/carddisp.pl?gene=STK11
MIR34A	MicroRNA 34a	RNA Gene	25	GC01M009154	104.445	https://www.genecards.org/cgi-bin/carddisp.pl?gene=MIR34A
BARD1	BRCA1 Associated RING Domain 1	Protein Coding	53	GC02M214725	103.406	https://www.genecards.org/cgi-bin/carddisp.pl?gene=BARD1
CASP8	Caspase 8	Protein Coding	59	GC02P201233	102.374	https://www.genecards.org/cgi-bin/carddisp.pl?gene=CASP8
MIR17	MicroRNA 17	RNA Gene	22	GC13P091350	100.726	https://www.genecards.org/cgi-bin/carddisp.pl?gene=MIR17
MIR221	MicroRNA 221	RNA Gene	23	GC0XM045746	99.2918	https://www.genecards.org/cgi-bin/carddisp.pl?gene=MIR221
SMAD4	SMAD Family Member 4	Protein Coding	59	GC18P051028	99.0737	https://www.genecards.org/cgi-bin/carddisp.pl?gene=SMAD4
NRAS	NRAS Proto-Oncogene, GTPase	Protein Coding	57	GC01M114704	98.2394	https://www.genecards.org/cgi-bin/carddisp.pl?gene=NRAS
MIR145	MicroRNA 145	RNA Gene	26	GC05P149430	97.5012	https://www.genecards.org/cgi-bin/carddisp.pl?gene=MIR145
RET	Ret Proto-Oncogene	Protein Coding	61	GC10P043271	96.273	https://www.genecards.org/cgi-bin/carddisp.pl?gene=RET
MIR126	MicroRNA 126	RNA Gene	25	GC09P136670	94.1192	https://www.genecards.org/cgi-bin/carddisp.pl?gene=MIR126
MIR200B	MicroRNA 200b	RNA Gene	24	GC01P001167	93.5379	https://www.genecards.org/cgi-bin/carddisp.pl?gene=MIR200B
MUTYH	MutY DNA Glycosylase	Protein Coding	52	GC01M045329	92.5181	https://www.genecards.org/cgi-bin/carddisp.pl?gene=MUTYH
EGFR-AS1	EGFR Antisense RNA 1	RNA Gene	20	GC07M055179	91.2382	https://www.genecards.org/cgi-bin/carddisp.pl?gene=EGFR-AS1
MIR222	MicroRNA 222	RNA Gene	23	GC0XM045747	91.0137	https://www.genecards.org/cgi-bin/carddisp.pl?gene=MIR222
MIR125A	MicroRNA 125a	RNA Gene	23	GC19P076701	90.6288	https://www.genecards.org/cgi-bin/carddisp.pl?gene=MIR125A
MIR200C	MicroRNA 200c	RNA Gene	25	GC12P024851	90.4818	https://www.genecards.org/cgi-bin/carddisp.pl?gene=MIR200C
MIR205	MicroRNA 205	RNA Gene	22	GC01P209432	89.4099	https://www.genecards.org/cgi-bin/carddisp.pl?gene=MIR205
MAP2K1	Mitogen-Activated Protein Kinase Kinase 1	Protein Coding	60	GC15P066386	88.4361	https://www.genecards.org/cgi-bin/carddisp.pl?gene=MAP2K1
MIR20A	MicroRNA 20a	RNA Gene	22	GC13P091595	88.4309	https://www.genecards.org/cgi-bin/carddisp.pl?gene=MIR20A
HRAS	HRas Proto-Oncogene, GTPase	Protein Coding	59	GC11M004801	88.419	https://www.genecards.org/cgi-bin/carddisp.pl?gene=HRAS
POLE	DNA Polymerase Epsilon, Catalytic Subunit	Protein Coding	55	GC12M132714	88.3182	https://www.genecards.org/cgi-bin/carddisp.pl?gene=POLE
MIR141	MicroRNA 141	RNA Gene	24	GC12P024853	87.4438	https://www.genecards.org/cgi-bin/carddisp.pl?gene=MIR141
RAD51D	RAD51 Paralog D	Protein Coding	46	GC17M035092	86.016	https://www.genecards.org/cgi-bin/carddisp.pl?gene=RAD51D
C11orf65	Chromosome 11 Open Reading Frame 65	Protein Coding	36	GC11M108308	85.0622	https://www.genecards.org/cgi-bin/carddisp.pl?gene=C11orf65
FASLG	Fas Ligand	Protein Coding	55	GC01P172628	84.8181	https://www.genecards.org/cgi-bin/carddisp.pl?gene=FASLG
RAD51C	RAD51 Paralog C	Protein Coding	50	GC17P058692	84.4403	https://www.genecards.org/cgi-bin/carddisp.pl?gene=RAD51C
MIR200A	MicroRNA 200a	RNA Gene	23	GC01P004662	84.2646	https://www.genecards.org/cgi-bin/carddisp.pl?gene=MIR200A
ESR1	Estrogen Receptor 1	Protein Coding	61	GC06P151656	83.8708	https://www.genecards.org/cgi-bin/carddisp.pl?gene=ESR1
NF1	Neurofibromin 1	Protein Coding	54	GC17P031094	82.8496	https://www.genecards.org/cgi-bin/carddisp.pl?gene=NF1
MIR34C	MicroRNA 34c	RNA Gene	24	GC11P112029	82.744	https://www.genecards.org/cgi-bin/carddisp.pl?gene=MIR34C
CCND1	Cyclin D1	Protein Coding	60	GC11P069641	82.3635	https://www.genecards.org/cgi-bin/carddisp.pl?gene=CCND1
FGFR2	Fibroblast Growth Factor Receptor 2	Protein Coding	63	GC10M121478	81.823	https://www.genecards.org/cgi-bin/carddisp.pl?gene=FGFR2
ROS1	ROS Proto-Oncogene 1, Receptor Tyrosine Kinase	Protein Coding	53	GC06M117287	81.0469	https://www.genecards.org/cgi-bin/carddisp.pl?gene=ROS1
FGFR3	Fibroblast Growth Factor Receptor 3	Protein Coding	63	GC04P001795	80.7954	https://www.genecards.org/cgi-bin/carddisp.pl?gene=FGFR3
MRE11	MRE11 Homolog, Double Strand Break Repair Nuclease	Protein Coding	55	GC11M103736	80.6589	https://www.genecards.org/cgi-bin/carddisp.pl?gene=MRE11
MIR15A	MicroRNA 15a	RNA Gene	18	GC13M050049	80.5476	https://www.genecards.org/cgi-bin/carddisp.pl?gene=MIR15A
DICER1	Dicer 1, Ribonuclease III	Protein Coding	56	GC14M095086	80.3575	https://www.genecards.org/cgi-bin/carddisp.pl?gene=DICER1
IRF1	Interferon Regulatory Factor 1	Protein Coding	53	GC05M132440	79.8746	https://www.genecards.org/cgi-bin/carddisp.pl?gene=IRF1
TSC2	TSC Complex Subunit 2	Protein Coding	56	GC16P014467	79.4752	https://www.genecards.org/cgi-bin/carddisp.pl?gene=TSC2
RAD50	RAD50 Double Strand Break Repair Protein	Protein Coding	56	GC05P132556	77.687	https://www.genecards.org/cgi-bin/carddisp.pl?gene=RAD50
SLC22A18	Solute Carrier Family 22 Member 18	Protein Coding	50	GC11P002899	77.1999	https://www.genecards.org/cgi-bin/carddisp.pl?gene=SLC22A18
KIT	KIT Proto-Oncogene, Receptor Tyrosine Kinase	Protein Coding	60	GC04P054657	77.1861	https://www.genecards.org/cgi-bin/carddisp.pl?gene=KIT
MIR93	MicroRNA 93	RNA Gene	24	GC07M103442	76.908	https://www.genecards.org/cgi-bin/carddisp.pl?gene=MIR93
ERCC6	ERCC Excision Repair 6, Chromatin Remodeling Factor	Protein Coding	52	GC10M049454	76.6824	https://www.genecards.org/cgi-bin/carddisp.pl?gene=ERCC6
PRKN	Parkin RBR E3 Ubiquitin Protein Ligase	Protein Coding	54	GC06M161348	76.2299	https://www.genecards.org/cgi-bin/carddisp.pl?gene=PRKN
POLD1	DNA Polymerase Delta 1, Catalytic Subunit	Protein Coding	52	GC19P076635	76.202	https://www.genecards.org/cgi-bin/carddisp.pl?gene=POLD1
NKX2-1	NK2 Homeobox 1	Protein Coding	53	GC14M036516	75.7738	https://www.genecards.org/cgi-bin/carddisp.pl?gene=NKX2-1
MIR34B	MicroRNA 34b	RNA Gene	23	GC11P112022	75.2677	https://www.genecards.org/cgi-bin/carddisp.pl?gene=MIR34B
AXIN2	Axin 2	Protein Coding	55	GC17M065528	75.2148	https://www.genecards.org/cgi-bin/carddisp.pl?gene=AXIN2
MIRLET7C	MicroRNA Let-7c	RNA Gene	25	GC21P016559	75.1374	https://www.genecards.org/cgi-bin/carddisp.pl?gene=MIRLET7C
MSH3	MutS Homolog 3	Protein Coding	50	GC05P080654	75.0373	https://www.genecards.org/cgi-bin/carddisp.pl?gene=MSH3
MIR29A	MicroRNA 29a	RNA Gene	24	GC07M130876	73.996	https://www.genecards.org/cgi-bin/carddisp.pl?gene=MIR29A
MIRLET7D	MicroRNA Let-7d	RNA Gene	25	GC09P094178	73.6231	https://www.genecards.org/cgi-bin/carddisp.pl?gene=MIRLET7D
AR	Androgen Receptor	Protein Coding	59	GC0XP067544	71.9877	https://www.genecards.org/cgi-bin/carddisp.pl?gene=AR
MIR146A	MicroRNA 146a	RNA Gene	25	GC05P160485	71.8191	https://www.genecards.org/cgi-bin/carddisp.pl?gene=MIR146A
TGFBR2	Transforming Growth Factor Beta Receptor 2	Protein Coding	59	GC03P030623	71.5245	https://www.genecards.org/cgi-bin/carddisp.pl?gene=TGFBR2
EPCAM	Epithelial Cell Adhesion Molecule	Protein Coding	56	GC02P047345	71.313	https://www.genecards.org/cgi-bin/carddisp.pl?gene=EPCAM
IL6	Interleukin 6	Protein Coding	58	GC07P022725	71.1627	https://www.genecards.org/cgi-bin/carddisp.pl?gene=IL6
PPP2R1B	Protein Phosphatase 2 Scaffold Subunit Abeta	Protein Coding	53	GC11M111695	71.1264	https://www.genecards.org/cgi-bin/carddisp.pl?gene=PPP2R1B
MIR499A	MicroRNA 499a	RNA Gene	25	GC20P034990	70.8421	https://www.genecards.org/cgi-bin/carddisp.pl?gene=MIR499A
SMARCA4	SWI/SNF Related, Matrix Associated, Actin Dependent Regulator Of Chromatin, Subfamily A, Member 4	Protein Coding	58	GC19P010932	70.4989	https://www.genecards.org/cgi-bin/carddisp.pl?gene=SMARCA4
CYP2A6	Cytochrome P450 Family 2 Subfamily A Member 6	Protein Coding	53	GC19M040843	70.0438	https://www.genecards.org/cgi-bin/carddisp.pl?gene=CYP2A6
TGFB1	Transforming Growth Factor Beta 1	Protein Coding	60	GC19M041301	69.7839	https://www.genecards.org/cgi-bin/carddisp.pl?gene=TGFB1
MIR486-1	MicroRNA 486-1	RNA Gene	21	GC08M041660	69.6854	https://www.genecards.org/cgi-bin/carddisp.pl?gene=MIR486-1
TSC1	TSC Complex Subunit 1	Protein Coding	54	GC09M132891	69.6505	https://www.genecards.org/cgi-bin/carddisp.pl?gene=TSC1
MIR18A	MicroRNA 18a	RNA Gene	21	GC13P091598	69.4568	https://www.genecards.org/cgi-bin/carddisp.pl?gene=MIR18A
MIR429	MicroRNA 429	RNA Gene	22	GC01P004663	69.0079	https://www.genecards.org/cgi-bin/carddisp.pl?gene=MIR429
MIR19A	MicroRNA 19a	RNA Gene	22	GC13P091594	68.575	https://www.genecards.org/cgi-bin/carddisp.pl?gene=MIR19A
RAD51L3-RFFL	RAD51L3-RFFL Readthrough	RNA Gene	11	GC17M035009	68.5146	https://www.genecards.org/cgi-bin/carddisp.pl?gene=RAD51L3-RFFL
FLCN	Folliculin	Protein Coding	48	GC17M017212	68.4645	https://www.genecards.org/cgi-bin/carddisp.pl?gene=FLCN
CDKN1B	Cyclin Dependent Kinase Inhibitor 1B	Protein Coding	54	GC12P025212	68.3563	https://www.genecards.org/cgi-bin/carddisp.pl?gene=CDKN1B
CDK4	Cyclin Dependent Kinase 4	Protein Coding	61	GC12M058560	68.276	https://www.genecards.org/cgi-bin/carddisp.pl?gene=CDK4
MIRLET7G	MicroRNA Let-7g	RNA Gene	22	GC03M052268	68.1545	https://www.genecards.org/cgi-bin/carddisp.pl?gene=MIRLET7G
MIR183	MicroRNA 183	RNA Gene	22	GC07M129850	67.5149	https://www.genecards.org/cgi-bin/carddisp.pl?gene=MIR183
MIR29C	MicroRNA 29c	RNA Gene	21	GC01M207814	67.1023	https://www.genecards.org/cgi-bin/carddisp.pl?gene=MIR29C
BLM	BLM RecQ Like Helicase	Protein Coding	56	GC15P090717	66.3495	https://www.genecards.org/cgi-bin/carddisp.pl?gene=BLM
TNF	Tumor Necrosis Factor	Protein Coding	59	GC06P096100	65.6268	https://www.genecards.org/cgi-bin/carddisp.pl?gene=TNF
CTNNA1	Catenin Alpha 1	Protein Coding	52	GC05P138613	65.3028	https://www.genecards.org/cgi-bin/carddisp.pl?gene=CTNNA1
MIRLET7B	MicroRNA Let-7b	RNA Gene	22	GC22P047784	65.2995	https://www.genecards.org/cgi-bin/carddisp.pl?gene=MIRLET7B
MLH3	MutL Homolog 3	Protein Coding	48	GC14M075013	65.2694	https://www.genecards.org/cgi-bin/carddisp.pl?gene=MLH3
MIR185	MicroRNA 185	RNA Gene	25	GC22P046756	65.265	https://www.genecards.org/cgi-bin/carddisp.pl?gene=MIR185
PTCH1	Patched 1	Protein Coding	57	GC09M095442	65.1789	https://www.genecards.org/cgi-bin/carddisp.pl?gene=PTCH1
IL1B	Interleukin 1 Beta	Protein Coding	54	GC02M112829	65.0788	https://www.genecards.org/cgi-bin/carddisp.pl?gene=IL1B
JUN	Jun Proto-Oncogene, AP-1 Transcription Factor Subunit	Protein Coding	55	GC01M058780	64.6915	https://www.genecards.org/cgi-bin/carddisp.pl?gene=JUN
MIR155	MicroRNA 155	RNA Gene	23	GC21P025573	64.6455	https://www.genecards.org/cgi-bin/carddisp.pl?gene=MIR155
MYC	MYC Proto-Oncogene, BHLH Transcription Factor	Protein Coding	59	GC08P127735	64.5663	https://www.genecards.org/cgi-bin/carddisp.pl?gene=MYC
MDM2	MDM2 Proto-Oncogene	Protein Coding	59	GC12P068808	64.565	https://www.genecards.org/cgi-bin/carddisp.pl?gene=MDM2
STAT3	Signal Transducer And Activator Of Transcription 3	Protein Coding	61	GC17M042313	64.5047	https://www.genecards.org/cgi-bin/carddisp.pl?gene=STAT3
VEGFA	Vascular Endothelial Growth Factor A	Protein Coding	56	GC06P043770	63.714	https://www.genecards.org/cgi-bin/carddisp.pl?gene=VEGFA
RAD51	RAD51 Recombinase	Protein Coding	57	GC15P040694	63.4949	https://www.genecards.org/cgi-bin/carddisp.pl?gene=RAD51
BAP1	BRCA1 Associated Protein 1	Protein Coding	54	GC03M052401	62.6318	https://www.genecards.org/cgi-bin/carddisp.pl?gene=BAP1
MIR130A	MicroRNA 130a	RNA Gene	24	GC11P057641	62.5938	https://www.genecards.org/cgi-bin/carddisp.pl?gene=MIR130A
BAX	BCL2 Associated X, Apoptosis Regulator	Protein Coding	57	GC19P048954	62.3855	https://www.genecards.org/cgi-bin/carddisp.pl?gene=BAX
EP300	E1A Binding Protein P300	Protein Coding	59	GC22P047611	62.31	https://www.genecards.org/cgi-bin/carddisp.pl?gene=EP300
MIR143	MicroRNA 143	RNA Gene	26	GC05P149417	62.2346	https://www.genecards.org/cgi-bin/carddisp.pl?gene=MIR143
MIR107	MicroRNA 107	RNA Gene	23	GC10M089604	61.7954	https://www.genecards.org/cgi-bin/carddisp.pl?gene=MIR107
MIR127	MicroRNA 127	RNA Gene	23	GC14P111052	60.5735	https://www.genecards.org/cgi-bin/carddisp.pl?gene=MIR127
IL2	Interleukin 2	Protein Coding	53	GC04M122451	60.3785	https://www.genecards.org/cgi-bin/carddisp.pl?gene=IL2
MIR31	MicroRNA 31	RNA Gene	22	GC09M021874	60.2314	https://www.genecards.org/cgi-bin/carddisp.pl?gene=MIR31
MAPK1	Mitogen-Activated Protein Kinase 1	Protein Coding	59	GC22M021759	59.8982	https://www.genecards.org/cgi-bin/carddisp.pl?gene=MAPK1
MIR133B	MicroRNA 133b	RNA Gene	23	GC06P052148	59.8768	https://www.genecards.org/cgi-bin/carddisp.pl?gene=MIR133B
MAP3K8	Mitogen-Activated Protein Kinase Kinase Kinase 8	Protein Coding	53	GC10P030546	59.7061	https://www.genecards.org/cgi-bin/carddisp.pl?gene=MAP3K8
MXRA5	Matrix Remodeling Associated 5	Protein Coding	39	GC0XM003308	59.6507	https://www.genecards.org/cgi-bin/carddisp.pl?gene=MXRA5
BCL2	BCL2 Apoptosis Regulator	Protein Coding	57	GC18M063123	59.3927	https://www.genecards.org/cgi-bin/carddisp.pl?gene=BCL2
MIR30D	MicroRNA 30d	RNA Gene	21	GC08M134804	59.3595	https://www.genecards.org/cgi-bin/carddisp.pl?gene=MIR30D
MIR128-2	MicroRNA 128-2	RNA Gene	23	GC03P035754	59.2839	https://www.genecards.org/cgi-bin/carddisp.pl?gene=MIR128-2
MIR137	MicroRNA 137	RNA Gene	21	GC01M098046	59.2397	https://www.genecards.org/cgi-bin/carddisp.pl?gene=MIR137
MIR203A	MicroRNA 203a	RNA Gene	23	GC14P111124	59.1281	https://www.genecards.org/cgi-bin/carddisp.pl?gene=MIR203A
PPARG	Peroxisome Proliferator Activated Receptor Gamma	Protein Coding	60	GC03P012287	59.1108	https://www.genecards.org/cgi-bin/carddisp.pl?gene=PPARG
FANCC	FA Complementation Group C	Protein Coding	54	GC09M095099	59.0398	https://www.genecards.org/cgi-bin/carddisp.pl?gene=FANCC
MIR210	MicroRNA 210	RNA Gene	23	GC11M004807	58.8689	https://www.genecards.org/cgi-bin/carddisp.pl?gene=MIR210
SFTPA1	Surfactant Protein A1	Protein Coding	51	GC10P096505	58.8326	https://www.genecards.org/cgi-bin/carddisp.pl?gene=SFTPA1
MIR27A	MicroRNA 27a	RNA Gene	26	GC19M014849	58.7354	https://www.genecards.org/cgi-bin/carddisp.pl?gene=MIR27A
MIR98	MicroRNA 98	RNA Gene	21	GC0XM053651	58.5981	https://www.genecards.org/cgi-bin/carddisp.pl?gene=MIR98
VHL	Von Hippel-Lindau Tumor Suppressor	Protein Coding	54	GC03P013997	58.4201	https://www.genecards.org/cgi-bin/carddisp.pl?gene=VHL
BMPR1A	Bone Morphogenetic Protein Receptor Type 1A	Protein Coding	57	GC10P095535	58.2154	https://www.genecards.org/cgi-bin/carddisp.pl?gene=BMPR1A
SFTPC	Surfactant Protein C	Protein Coding	48	GC08P022156	57.9802	https://www.genecards.org/cgi-bin/carddisp.pl?gene=SFTPC
MIRLET7A3	MicroRNA Let-7a-3	RNA Gene	22	GC22P046112	57.8571	https://www.genecards.org/cgi-bin/carddisp.pl?gene=MIRLET7A3
MIR197	MicroRNA 197	RNA Gene	21	GC01P109598	57.7452	https://www.genecards.org/cgi-bin/carddisp.pl?gene=MIR197
MIRLET7E	MicroRNA Let-7e	RNA Gene	22	GC19P076700	57.656	https://www.genecards.org/cgi-bin/carddisp.pl?gene=MIRLET7E
SRC	SRC Proto-Oncogene, Non-Receptor Tyrosine Kinase	Protein Coding	58	GC20P037344	57.5237	https://www.genecards.org/cgi-bin/carddisp.pl?gene=SRC
FBXW7	F-Box And WD Repeat Domain Containing 7	Protein Coding	51	GC04M152321	57.1659	https://www.genecards.org/cgi-bin/carddisp.pl?gene=FBXW7
LRRC56	Leucine Rich Repeat Containing 56	Protein Coding	42	GC11P000518	56.7609	https://www.genecards.org/cgi-bin/carddisp.pl?gene=LRRC56
MIR372	MicroRNA 372	RNA Gene	18	GC19P076811	56.3583	https://www.genecards.org/cgi-bin/carddisp.pl?gene=MIR372
ERCC2	ERCC Excision Repair 2, TFIIH Core Complex Helicase Subunit	Protein Coding	53	GC19M045349	56.2615	https://www.genecards.org/cgi-bin/carddisp.pl?gene=ERCC2
MEN1	Menin 1	Protein Coding	51	GC11M064803	55.9107	https://www.genecards.org/cgi-bin/carddisp.pl?gene=MEN1
XRCC3	X-Ray Repair Cross Complementing 3	Protein Coding	50	GC14M103697	55.7529	https://www.genecards.org/cgi-bin/carddisp.pl?gene=XRCC3
MIR106B	MicroRNA 106b	RNA Gene	24	GC07M103446	55.4794	https://www.genecards.org/cgi-bin/carddisp.pl?gene=MIR106B
IGF2	Insulin Like Growth Factor 2	Protein Coding	55	GC11M004920	55.4207	https://www.genecards.org/cgi-bin/carddisp.pl?gene=IGF2
TP73	Tumor Protein P73	Protein Coding	52	GC01P003652	55.2355	https://www.genecards.org/cgi-bin/carddisp.pl?gene=TP73
HOXB13	Homeobox B13	Protein Coding	48	GC17M054638	54.7137	https://www.genecards.org/cgi-bin/carddisp.pl?gene=HOXB13
PIK3R1	Phosphoinositide-3-Kinase Regulatory Subunit 1	Protein Coding	57	GC05P068215	54.6876	https://www.genecards.org/cgi-bin/carddisp.pl?gene=PIK3R1
MTOR	Mechanistic Target Of Rapamycin Kinase	Protein Coding	62	GC01M011106	54.654	https://www.genecards.org/cgi-bin/carddisp.pl?gene=MTOR
CD274	CD274 Molecule	Protein Coding	52	GC09P005450	54.2887	https://www.genecards.org/cgi-bin/carddisp.pl?gene=CD274
KLF6	KLF Transcription Factor 6	Protein Coding	50	GC10M003779	54.2788	https://www.genecards.org/cgi-bin/carddisp.pl?gene=KLF6
CXCL8	C-X-C Motif Chemokine Ligand 8	Protein Coding	50	GC04P073740	53.817	https://www.genecards.org/cgi-bin/carddisp.pl?gene=CXCL8
ABCA3	ATP Binding Cassette Subfamily A Member 3	Protein Coding	55	GC16M002275	53.7363	https://www.genecards.org/cgi-bin/carddisp.pl?gene=ABCA3
MIR214	MicroRNA 214	RNA Gene	25	GC01M172234	52.9586	https://www.genecards.org/cgi-bin/carddisp.pl?gene=MIR214
PGBD3	PiggyBac Transposable Element Derived 3	Protein Coding	32	GC10M049517	52.8811	https://www.genecards.org/cgi-bin/carddisp.pl?gene=PGBD3
GSTM1	Glutathione S-Transferase Mu 1	Protein Coding	49	GC01P109687	52.7439	https://www.genecards.org/cgi-bin/carddisp.pl?gene=GSTM1
IL10	Interleukin 10	Protein Coding	55	GC01M206767	52	https://www.genecards.org/cgi-bin/carddisp.pl?gene=IL10
MIR223	MicroRNA 223	RNA Gene	25	GC0XP066018	51.9219	https://www.genecards.org/cgi-bin/carddisp.pl?gene=MIR223
CDKN1A	Cyclin Dependent Kinase Inhibitor 1A	Protein Coding	55	GC06P096237	51.794	https://www.genecards.org/cgi-bin/carddisp.pl?gene=CDKN1A
AURKA	Aurora Kinase A	Protein Coding	57	GC20M056370	51.6441	https://www.genecards.org/cgi-bin/carddisp.pl?gene=AURKA
IFNG	Interferon Gamma	Protein Coding	57	GC12M068154	51.1254	https://www.genecards.org/cgi-bin/carddisp.pl?gene=IFNG
PTGS2	Prostaglandin-Endoperoxide Synthase 2	Protein Coding	56	GC01M186671	51.0513	https://www.genecards.org/cgi-bin/carddisp.pl?gene=PTGS2
CYP1A1	Cytochrome P450 Family 1 Subfamily A Member 1	Protein Coding	55	GC15M074719	50.9236	https://www.genecards.org/cgi-bin/carddisp.pl?gene=CYP1A1
TERC	Telomerase RNA Component	RNA Gene	31	GC03M169765	50.7947	https://www.genecards.org/cgi-bin/carddisp.pl?gene=TERC
MALAT1	Metastasis Associated Lung Adenocarcinoma Transcript 1	RNA Gene	27	GC11P071416	50.7754	https://www.genecards.org/cgi-bin/carddisp.pl?gene=MALAT1
PDGFRA	Platelet Derived Growth Factor Receptor Alpha	Protein Coding	60	GC04P054229	50.6076	https://www.genecards.org/cgi-bin/carddisp.pl?gene=PDGFRA
MIR10B	MicroRNA 10b	RNA Gene	24	GC02P176150	50.5012	https://www.genecards.org/cgi-bin/carddisp.pl?gene=MIR10B
MUC1	Mucin 1, Cell Surface Associated	Protein Coding	55	GC01M155185	50.4835	https://www.genecards.org/cgi-bin/carddisp.pl?gene=MUC1
MIR182	MicroRNA 182	RNA Gene	24	GC07M129770	50.4615	https://www.genecards.org/cgi-bin/carddisp.pl?gene=MIR182
MIR451A	MicroRNA 451a	RNA Gene	19	GC17M028861	50.3963	https://www.genecards.org/cgi-bin/carddisp.pl?gene=MIR451A
MMP9	Matrix Metallopeptidase 9	Protein Coding	61	GC20P046008	50.2165	https://www.genecards.org/cgi-bin/carddisp.pl?gene=MMP9
MMP2	Matrix Metallopeptidase 2	Protein Coding	60	GC16P055390	50.1237	https://www.genecards.org/cgi-bin/carddisp.pl?gene=MMP2
HIF1A	Hypoxia Inducible Factor 1 Subunit Alpha	Protein Coding	54	GC14P061695	49.8276	https://www.genecards.org/cgi-bin/carddisp.pl?gene=HIF1A
SLMAP	Sarcolemma Associated Protein	Protein Coding	45	GC03P057908	49.8104	https://www.genecards.org/cgi-bin/carddisp.pl?gene=SLMAP
MUC5B	Mucin 5B, Oligomeric Mucus/Gel-Forming	Protein Coding	48	GC11P002284	49.7847	https://www.genecards.org/cgi-bin/carddisp.pl?gene=MUC5B
DHFR	Dihydrofolate Reductase	Protein Coding	55	GC05M080626	49.7086	https://www.genecards.org/cgi-bin/carddisp.pl?gene=DHFR
ERCC1	ERCC Excision Repair 1, Endonuclease Non-Catalytic Subunit	Protein Coding	52	GC19M073731	49.7044	https://www.genecards.org/cgi-bin/carddisp.pl?gene=ERCC1
MIR204	MicroRNA 204	RNA Gene	26	GC09M070809	49.6961	https://www.genecards.org/cgi-bin/carddisp.pl?gene=MIR204
GSTP1	Glutathione S-Transferase Pi 1	Protein Coding	57	GC11P067583	49.6288	https://www.genecards.org/cgi-bin/carddisp.pl?gene=GSTP1
MIR30E	MicroRNA 30e	RNA Gene	25	GC01P040754	49.3797	https://www.genecards.org/cgi-bin/carddisp.pl?gene=MIR30E
RUNX1	RUNX Family Transcription Factor 1	Protein Coding	56	GC21M034787	49.306	https://www.genecards.org/cgi-bin/carddisp.pl?gene=RUNX1
FH	Fumarate Hydratase	Protein Coding	53	GC01M241499	49.0807	https://www.genecards.org/cgi-bin/carddisp.pl?gene=FH
FGFR1	Fibroblast Growth Factor Receptor 1	Protein Coding	63	GC08M038400	49.0632	https://www.genecards.org/cgi-bin/carddisp.pl?gene=FGFR1
ABRAXAS1	Abraxas 1, BRCA1 A Complex Subunit	Protein Coding	44	GC04M083464	49.0204	https://www.genecards.org/cgi-bin/carddisp.pl?gene=ABRAXAS1
CDC73	Cell Division Cycle 73	Protein Coding	52	GC01P193121	48.5779	https://www.genecards.org/cgi-bin/carddisp.pl?gene=CDC73
BUB1B	BUB1 Mitotic Checkpoint Serine/Threonine Kinase B	Protein Coding	56	GC15P040161	48.5152	https://www.genecards.org/cgi-bin/carddisp.pl?gene=BUB1B
SFTPA2	Surfactant Protein A2	Protein Coding	45	GC10M082402	48.2547	https://www.genecards.org/cgi-bin/carddisp.pl?gene=SFTPA2
SOX9	SRY-Box Transcription Factor 9	Protein Coding	52	GC17P072121	48.2499	https://www.genecards.org/cgi-bin/carddisp.pl?gene=SOX9
SHC1	SHC Adaptor Protein 1	Protein Coding	50	GC01M154962	48.0609	https://www.genecards.org/cgi-bin/carddisp.pl?gene=SHC1
PTPN11	Protein Tyrosine Phosphatase Non-Receptor Type 11	Protein Coding	61	GC12P112418	47.9755	https://www.genecards.org/cgi-bin/carddisp.pl?gene=PTPN11
CASP3	Caspase 3	Protein Coding	56	GC04M184627	47.916	https://www.genecards.org/cgi-bin/carddisp.pl?gene=CASP3
FANCM	FA Complementation Group M	Protein Coding	49	GC14P045135	47.9156	https://www.genecards.org/cgi-bin/carddisp.pl?gene=FANCM
FAS	Fas Cell Surface Death Receptor	Protein Coding	57	GC10P095615	47.874	https://www.genecards.org/cgi-bin/carddisp.pl?gene=FAS
XRCC1	X-Ray Repair Cross Complementing 1	Protein Coding	51	GC19M043543	47.7572	https://www.genecards.org/cgi-bin/carddisp.pl?gene=XRCC1
MIR96	MicroRNA 96	RNA Gene	23	GC07M129774	47.6128	https://www.genecards.org/cgi-bin/carddisp.pl?gene=MIR96
MIR23B	MicroRNA 23b	RNA Gene	22	GC09P095085	47.5695	https://www.genecards.org/cgi-bin/carddisp.pl?gene=MIR23B
AOPEP	Aminopeptidase O (Putative)	Protein Coding	46	GC09P094728	47.4031	https://www.genecards.org/cgi-bin/carddisp.pl?gene=AOPEP
MIR335	MicroRNA 335	RNA Gene	22	GC07P130496	47.3325	https://www.genecards.org/cgi-bin/carddisp.pl?gene=MIR335
EGF	Epidermal Growth Factor	Protein Coding	57	GC04P109912	46.9974	https://www.genecards.org/cgi-bin/carddisp.pl?gene=EGF
NOTCH1	Notch Receptor 1	Protein Coding	59	GC09M137930	46.9657	https://www.genecards.org/cgi-bin/carddisp.pl?gene=NOTCH1
SERPINA1	Serpin Family A Member 1	Protein Coding	56	GC14M094376	46.9192	https://www.genecards.org/cgi-bin/carddisp.pl?gene=SERPINA1
MIR16-1	MicroRNA 16-1	RNA Gene	22	GC13M050048	46.8238	https://www.genecards.org/cgi-bin/carddisp.pl?gene=MIR16-1
ABCB1	ATP Binding Cassette Subfamily B Member 1	Protein Coding	57	GC07M087504	46.7773	https://www.genecards.org/cgi-bin/carddisp.pl?gene=ABCB1
SDHB	Succinate Dehydrogenase Complex Iron Sulfur Subunit B	Protein Coding	54	GC01M018419	46.6385	https://www.genecards.org/cgi-bin/carddisp.pl?gene=SDHB
MIR140	MicroRNA 140	RNA Gene	26	GC16P069934	46.5141	https://www.genecards.org/cgi-bin/carddisp.pl?gene=MIR140
FHIT	Fragile Histidine Triad Diadenosine Triphosphatase	Protein Coding	51	GC03M059747	46.0559	https://www.genecards.org/cgi-bin/carddisp.pl?gene=FHIT
CTLA4	Cytotoxic T-Lymphocyte Associated Protein 4	Protein Coding	54	GC02P203854	45.8585	https://www.genecards.org/cgi-bin/carddisp.pl?gene=CTLA4
MSR1	Macrophage Scavenger Receptor 1	Protein Coding	52	GC08M016107	45.8459	https://www.genecards.org/cgi-bin/carddisp.pl?gene=MSR1
KDR	Kinase Insert Domain Receptor	Protein Coding	60	GC04M055078	45.7846	https://www.genecards.org/cgi-bin/carddisp.pl?gene=KDR
NF2	NF2, Moesin-Ezrin-Radixin Like (MERLIN) Tumor Suppressor	Protein Coding	55	GC22P029603	45.771	https://www.genecards.org/cgi-bin/carddisp.pl?gene=NF2
MIR373	MicroRNA 373	RNA Gene	22	GC19P076812	45.7641	https://www.genecards.org/cgi-bin/carddisp.pl?gene=MIR373
TYMS	Thymidylate Synthetase	Protein Coding	57	GC18P000657	45.7222	https://www.genecards.org/cgi-bin/carddisp.pl?gene=TYMS
POLK	DNA Polymerase Kappa	Protein Coding	49	GC05P075511	45.5054	https://www.genecards.org/cgi-bin/carddisp.pl?gene=POLK
POT1	Protection Of Telomeres 1	Protein Coding	48	GC07M124822	45.4793	https://www.genecards.org/cgi-bin/carddisp.pl?gene=POT1
IL1RN	Interleukin 1 Receptor Antagonist	Protein Coding	57	GC02P124515	45.3862	https://www.genecards.org/cgi-bin/carddisp.pl?gene=IL1RN
XRCC2	X-Ray Repair Cross Complementing 2	Protein Coding	47	GC07M152644	45.2641	https://www.genecards.org/cgi-bin/carddisp.pl?gene=XRCC2
SFTPB	Surfactant Protein B	Protein Coding	51	GC02M085657	44.872	https://www.genecards.org/cgi-bin/carddisp.pl?gene=SFTPB
RNASEL	Ribonuclease L	Protein Coding	50	GC01M182573	44.8577	https://www.genecards.org/cgi-bin/carddisp.pl?gene=RNASEL
MKI67	Marker Of Proliferation Ki-67	Protein Coding	51	GC10M128096	44.705	https://www.genecards.org/cgi-bin/carddisp.pl?gene=MKI67
CXCR4	C-X-C Motif Chemokine Receptor 4	Protein Coding	59	GC02M136114	44.6087	https://www.genecards.org/cgi-bin/carddisp.pl?gene=CXCR4
MIR25	MicroRNA 25	RNA Gene	22	GC07M100093	44.5628	https://www.genecards.org/cgi-bin/carddisp.pl?gene=MIR25
BCL10	BCL10 Immune Signaling Adaptor	Protein Coding	51	GC01M085265	44.3453	https://www.genecards.org/cgi-bin/carddisp.pl?gene=BCL10
ALB	Albumin	Protein Coding	56	GC04P073397	44.2855	https://www.genecards.org/cgi-bin/carddisp.pl?gene=ALB
BIRC5	Baculoviral IAP Repeat Containing 5	Protein Coding	52	GC17P078214	44.2409	https://www.genecards.org/cgi-bin/carddisp.pl?gene=BIRC5
PMS1	PMS1 Homolog 1, Mismatch Repair System Component	Protein Coding	48	GC02P189784	44.1733	https://www.genecards.org/cgi-bin/carddisp.pl?gene=PMS1
MIR150	MicroRNA 150	RNA Gene	24	GC19M049500	44.1616	https://www.genecards.org/cgi-bin/carddisp.pl?gene=MIR150
NFE2L2	NFE2 Like BZIP Transcription Factor 2	Protein Coding	58	GC02M177227	44.1574	https://www.genecards.org/cgi-bin/carddisp.pl?gene=NFE2L2
EPHB2	EPH Receptor B2	Protein Coding	59	GC01P022710	44.0026	https://www.genecards.org/cgi-bin/carddisp.pl?gene=EPHB2
MGMT	O-6-Methylguanine-DNA Methyltransferase	Protein Coding	57	GC10P129467	43.9716	https://www.genecards.org/cgi-bin/carddisp.pl?gene=MGMT
SMARCB1	SWI/SNF Related, Matrix Associated, Actin Dependent Regulator Of Chromatin, Subfamily B, Member 1	Protein Coding	53	GC22P023786	43.9064	https://www.genecards.org/cgi-bin/carddisp.pl?gene=SMARCB1
RARB	Retinoic Acid Receptor Beta	Protein Coding	56	GC03P024689	43.8914	https://www.genecards.org/cgi-bin/carddisp.pl?gene=RARB
MIR146B	MicroRNA 146b	RNA Gene	24	GC10P102436	43.8697	https://www.genecards.org/cgi-bin/carddisp.pl?gene=MIR146B
LZTR1	Leucine Zipper Like Transcription Regulator 1	Protein Coding	50	GC22P046822	43.652	https://www.genecards.org/cgi-bin/carddisp.pl?gene=LZTR1
SDHA	Succinate Dehydrogenase Complex Flavoprotein Subunit A	Protein Coding	54	GC05P000220	43.5729	https://www.genecards.org/cgi-bin/carddisp.pl?gene=SDHA
IDH1	Isocitrate Dehydrogenase (NADP(+)) 1	Protein Coding	60	GC02M208236	43.5556	https://www.genecards.org/cgi-bin/carddisp.pl?gene=IDH1
PALLD	Palladin, Cytoskeletal Associated Protein	Protein Coding	49	GC04P168497	43.3234	https://www.genecards.org/cgi-bin/carddisp.pl?gene=PALLD
CAV1	Caveolin 1	Protein Coding	55	GC07P116524	43.2162	https://www.genecards.org/cgi-bin/carddisp.pl?gene=CAV1
CFTR	CF Transmembrane Conductance Regulator	Protein Coding	59	GC07P117287	42.9636	https://www.genecards.org/cgi-bin/carddisp.pl?gene=CFTR
ARID1A	AT-Rich Interaction Domain 1A	Protein Coding	52	GC01P026693	42.9021	https://www.genecards.org/cgi-bin/carddisp.pl?gene=ARID1A
LOC110806263	TERT 5' Regulatory Region	Functional Element	4	GC05P001294	42.8631	https://www.genecards.org/cgi-bin/carddisp.pl?gene=LOC110806263
IGF1R	Insulin Like Growth Factor 1 Receptor	Protein Coding	61	GC15P098648	42.6373	https://www.genecards.org/cgi-bin/carddisp.pl?gene=IGF1R
HSP90AA1	Heat Shock Protein 90 Alpha Family Class A Member 1	Protein Coding	58	GC14M102080	42.5392	https://www.genecards.org/cgi-bin/carddisp.pl?gene=HSP90AA1
TLR2	Toll Like Receptor 2	Protein Coding	59	GC04P153684	42.3172	https://www.genecards.org/cgi-bin/carddisp.pl?gene=TLR2
PRKAR1A	Protein Kinase CAMP-Dependent Type I Regulatory Subunit Alpha	Protein Coding	57	GC17P070537	42.1803	https://www.genecards.org/cgi-bin/carddisp.pl?gene=PRKAR1A
NFKB1	Nuclear Factor Kappa B Subunit 1	Protein Coding	60	GC04P102501	42.1773	https://www.genecards.org/cgi-bin/carddisp.pl?gene=NFKB1
CEACAM5	CEA Cell Adhesion Molecule 5	Protein Coding	50	GC19P076283	42.124	https://www.genecards.org/cgi-bin/carddisp.pl?gene=CEACAM5
ITGA3	Integrin Subunit Alpha 3	Protein Coding	55	GC17P050055	42.0932	https://www.genecards.org/cgi-bin/carddisp.pl?gene=ITGA3
IGF1	Insulin Like Growth Factor 1	Protein Coding	55	GC12M102395	42.079	https://www.genecards.org/cgi-bin/carddisp.pl?gene=IGF1
NTHL1	Nth Like DNA Glycosylase 1	Protein Coding	51	GC16M008591	41.9787	https://www.genecards.org/cgi-bin/carddisp.pl?gene=NTHL1
ESR2	Estrogen Receptor 2	Protein Coding	56	GC14M064084	41.9446	https://www.genecards.org/cgi-bin/carddisp.pl?gene=ESR2
HNF1B	HNF1 Homeobox B	Protein Coding	50	GC17M037686	41.9087	https://www.genecards.org/cgi-bin/carddisp.pl?gene=HNF1B
MMP1	Matrix Metallopeptidase 1	Protein Coding	57	GC11M104437	41.8795	https://www.genecards.org/cgi-bin/carddisp.pl?gene=MMP1
MIR193B	MicroRNA 193b	RNA Gene	24	GC16P018306	41.822	https://www.genecards.org/cgi-bin/carddisp.pl?gene=MIR193B
PPM1D	Protein Phosphatase, Mg2+/Mn2+ Dependent 1D	Protein Coding	54	GC17P060600	41.8018	https://www.genecards.org/cgi-bin/carddisp.pl?gene=PPM1D
MIR148A	MicroRNA 148a	RNA Gene	22	GC07M025950	41.776	https://www.genecards.org/cgi-bin/carddisp.pl?gene=MIR148A
RAF1	Raf-1 Proto-Oncogene, Serine/Threonine Kinase	Protein Coding	61	GC03M012583	41.7686	https://www.genecards.org/cgi-bin/carddisp.pl?gene=RAF1
MIR192	MicroRNA 192	RNA Gene	24	GC11M064891	41.5969	https://www.genecards.org/cgi-bin/carddisp.pl?gene=MIR192
ELAC2	ElaC Ribonuclease Z 2	Protein Coding	49	GC17M012991	41.4146	https://www.genecards.org/cgi-bin/carddisp.pl?gene=ELAC2
HGF	Hepatocyte Growth Factor	Protein Coding	58	GC07M081699	41.0963	https://www.genecards.org/cgi-bin/carddisp.pl?gene=HGF
SMAD3	SMAD Family Member 3	Protein Coding	59	GC15P067063	41.0166	https://www.genecards.org/cgi-bin/carddisp.pl?gene=SMAD3
LNCR3	Lung Cancer Susceptibility 3	Genetic Locus	3	GC05U901116	40.8391	https://www.genecards.org/cgi-bin/carddisp.pl?gene=LNCR3
SUFU	SUFU Negative Regulator Of Hedgehog Signaling	Protein Coding	50	GC10P102503	40.7354	https://www.genecards.org/cgi-bin/carddisp.pl?gene=SUFU
DLEC1	DLEC1 Cilia And Flagella Associated Protein	Protein Coding	43	GC03P038038	40.5633	https://www.genecards.org/cgi-bin/carddisp.pl?gene=DLEC1
ERBB3	Erb-B2 Receptor Tyrosine Kinase 3	Protein Coding	60	GC12P057655	40.5251	https://www.genecards.org/cgi-bin/carddisp.pl?gene=ERBB3
WT1	WT1 Transcription Factor	Protein Coding	55	GC11M032365	40.3712	https://www.genecards.org/cgi-bin/carddisp.pl?gene=WT1
MIRLET7A1	MicroRNA Let-7a-1	RNA Gene	23	GC09P094175	40.3608	https://www.genecards.org/cgi-bin/carddisp.pl?gene=MIRLET7A1
SCLC1	Small Cell Cancer Of The Lung	Genetic Locus	2	GC03U990088	40.2956	https://www.genecards.org/cgi-bin/carddisp.pl?gene=SCLC1
MIR199B	MicroRNA 199b	RNA Gene	22	GC09M128244	40.263	https://www.genecards.org/cgi-bin/carddisp.pl?gene=MIR199B
CCL2	C-C Motif Chemokine Ligand 2	Protein Coding	56	GC17P034255	40.2093	https://www.genecards.org/cgi-bin/carddisp.pl?gene=CCL2
PHB1	Prohibitin 1	Protein Coding	53	GC17M054664	40.1862	https://www.genecards.org/cgi-bin/carddisp.pl?gene=PHB1
TP63	Tumor Protein P63	Protein Coding	53	GC03P189598	40.0495	https://www.genecards.org/cgi-bin/carddisp.pl?gene=TP63
MAD1L1	Mitotic Arrest Deficient 1 Like 1	Protein Coding	52	GC07M001815	40.0018	https://www.genecards.org/cgi-bin/carddisp.pl?gene=MAD1L1
BUB1	BUB1 Mitotic Checkpoint Serine/Threonine Kinase	Protein Coding	56	GC02M110637	39.9305	https://www.genecards.org/cgi-bin/carddisp.pl?gene=BUB1
SPP1	Secreted Phosphoprotein 1	Protein Coding	53	GC04P087975	39.7447	https://www.genecards.org/cgi-bin/carddisp.pl?gene=SPP1
H19	H19 Imprinted Maternally Expressed Transcript	RNA Gene	30	GC11M001995	39.7393	https://www.genecards.org/cgi-bin/carddisp.pl?gene=H19
SMAD7	SMAD Family Member 7	Protein Coding	51	GC18M048919	39.566	https://www.genecards.org/cgi-bin/carddisp.pl?gene=SMAD7
TGFBR1	Transforming Growth Factor Beta Receptor 1	Protein Coding	61	GC09P099104	39.5205	https://www.genecards.org/cgi-bin/carddisp.pl?gene=TGFBR1
KEAP1	Kelch Like ECH Associated Protein 1	Protein Coding	56	GC19M010486	39.398	https://www.genecards.org/cgi-bin/carddisp.pl?gene=KEAP1
ZFHX3	Zinc Finger Homeobox 3	Protein Coding	48	GC16M072782	39.2863	https://www.genecards.org/cgi-bin/carddisp.pl?gene=ZFHX3
CD44	CD44 Molecule (Indian Blood Group)	Protein Coding	55	GC11P035139	39.2847	https://www.genecards.org/cgi-bin/carddisp.pl?gene=CD44
SDHD	Succinate Dehydrogenase Complex Subunit D	Protein Coding	51	GC11P112087	39.2472	https://www.genecards.org/cgi-bin/carddisp.pl?gene=SDHD
SETD2	SET Domain Containing 2, Histone Lysine Methyltransferase	Protein Coding	53	GC03M047033	39.2362	https://www.genecards.org/cgi-bin/carddisp.pl?gene=SETD2
MTHFR	Methylenetetrahydrofolate Reductase	Protein Coding	54	GC01M011785	39.2083	https://www.genecards.org/cgi-bin/carddisp.pl?gene=MTHFR
RAD54L	RAD54 Like	Protein Coding	53	GC01P046377	39.1557	https://www.genecards.org/cgi-bin/carddisp.pl?gene=RAD54L
MIR100	MicroRNA 100	RNA Gene	24	GC11M122152	39.1137	https://www.genecards.org/cgi-bin/carddisp.pl?gene=MIR100
RASSF1	Ras Association Domain Family Member 1	Protein Coding	49	GC03M050329	39.1021	https://www.genecards.org/cgi-bin/carddisp.pl?gene=RASSF1
EZH2	Enhancer Of Zeste 2 Polycomb Repressive Complex 2 Subunit	Protein Coding	60	GC07M148807	38.9997	https://www.genecards.org/cgi-bin/carddisp.pl?gene=EZH2
OGG1	8-Oxoguanine DNA Glycosylase	Protein Coding	53	GC03P013877	38.9984	https://www.genecards.org/cgi-bin/carddisp.pl?gene=OGG1
RTEL1	Regulator Of Telomere Elongation Helicase 1	Protein Coding	48	GC20P063664	38.9912	https://www.genecards.org/cgi-bin/carddisp.pl?gene=RTEL1
RHOA	Ras Homolog Family Member A	Protein Coding	57	GC03M049359	38.9268	https://www.genecards.org/cgi-bin/carddisp.pl?gene=RHOA
PARP1	Poly(ADP-Ribose) Polymerase 1	Protein Coding	58	GC01M226360	38.857	https://www.genecards.org/cgi-bin/carddisp.pl?gene=PARP1
MIR195	MicroRNA 195	RNA Gene	22	GC17M011669	38.8549	https://www.genecards.org/cgi-bin/carddisp.pl?gene=MIR195
IL4	Interleukin 4	Protein Coding	53	GC05P132673	38.735	https://www.genecards.org/cgi-bin/carddisp.pl?gene=IL4
DLC1	DLC1 Rho GTPase Activating Protein	Protein Coding	51	GC08M013083	38.5843	https://www.genecards.org/cgi-bin/carddisp.pl?gene=DLC1
CTAG1B	Cancer/Testis Antigen 1B	Protein Coding	36	GC0XM154617	38.4076	https://www.genecards.org/cgi-bin/carddisp.pl?gene=CTAG1B
NQO1	NAD(P)H Quinone Dehydrogenase 1	Protein Coding	55	GC16M069706	38.3027	https://www.genecards.org/cgi-bin/carddisp.pl?gene=NQO1
ABCG2	ATP Binding Cassette Subfamily G Member 2 (Junior Blood Group)	Protein Coding	56	GC04M088090	38.2404	https://www.genecards.org/cgi-bin/carddisp.pl?gene=ABCG2
MUC4	Mucin 4, Cell Surface Associated	Protein Coding	48	GC03M195746	38.1774	https://www.genecards.org/cgi-bin/carddisp.pl?gene=MUC4
GREM1	Gremlin 1, DAN Family BMP Antagonist	Protein Coding	50	GC15P048328	38.1197	https://www.genecards.org/cgi-bin/carddisp.pl?gene=GREM1
STAT1	Signal Transducer And Activator Of Transcription 1	Protein Coding	60	GC02M190908	37.9961	https://www.genecards.org/cgi-bin/carddisp.pl?gene=STAT1
WWOX	WW Domain Containing Oxidoreductase	Protein Coding	52	GC16P078099	37.9451	https://www.genecards.org/cgi-bin/carddisp.pl?gene=WWOX
HFE	Homeostatic Iron Regulator	Protein Coding	52	GC06P026087	37.9168	https://www.genecards.org/cgi-bin/carddisp.pl?gene=HFE
ABCC1	ATP Binding Cassette Subfamily C Member 1	Protein Coding	56	GC16P015949	37.9156	https://www.genecards.org/cgi-bin/carddisp.pl?gene=ABCC1
SRD5A2	Steroid 5 Alpha-Reductase 2	Protein Coding	49	GC02M031522	37.8614	https://www.genecards.org/cgi-bin/carddisp.pl?gene=SRD5A2
ERCC4	ERCC Excision Repair 4, Endonuclease Catalytic Subunit	Protein Coding	52	GC16P013920	37.8361	https://www.genecards.org/cgi-bin/carddisp.pl?gene=ERCC4
BCL2L1	BCL2 Like 1	Protein Coding	55	GC20M031664	37.8292	https://www.genecards.org/cgi-bin/carddisp.pl?gene=BCL2L1
CSF3	Colony Stimulating Factor 3	Protein Coding	47	GC17P040015	37.7995	https://www.genecards.org/cgi-bin/carddisp.pl?gene=CSF3
TNFRSF10B	TNF Receptor Superfamily Member 10b	Protein Coding	57	GC08M023020	37.7625	https://www.genecards.org/cgi-bin/carddisp.pl?gene=TNFRSF10B
JAK2	Janus Kinase 2	Protein Coding	60	GC09P004985	37.7599	https://www.genecards.org/cgi-bin/carddisp.pl?gene=JAK2
PDGFRB	Platelet Derived Growth Factor Receptor Beta	Protein Coding	60	GC05M150113	37.7212	https://www.genecards.org/cgi-bin/carddisp.pl?gene=PDGFRB
HMOX1	Heme Oxygenase 1	Protein Coding	59	GC22P035380	37.6511	https://www.genecards.org/cgi-bin/carddisp.pl?gene=HMOX1
DNMT3A	DNA Methyltransferase 3 Alpha	Protein Coding	57	GC02M025228	37.6191	https://www.genecards.org/cgi-bin/carddisp.pl?gene=DNMT3A
FGF2	Fibroblast Growth Factor 2	Protein Coding	52	GC04P122826	37.5707	https://www.genecards.org/cgi-bin/carddisp.pl?gene=FGF2
PLAU	Plasminogen Activator, Urokinase	Protein Coding	59	GC10P073909	37.4981	https://www.genecards.org/cgi-bin/carddisp.pl?gene=PLAU
MIR331	MicroRNA 331	RNA Gene	22	GC12P095308	37.4621	https://www.genecards.org/cgi-bin/carddisp.pl?gene=MIR331
SOD2	Superoxide Dismutase 2	Protein Coding	53	GC06M159669	37.4005	https://www.genecards.org/cgi-bin/carddisp.pl?gene=SOD2
IL7R	Interleukin 7 Receptor	Protein Coding	52	GC05P035852	37.3717	https://www.genecards.org/cgi-bin/carddisp.pl?gene=IL7R
MIR483	MicroRNA 483	RNA Gene	23	GC11M004989	37.3532	https://www.genecards.org/cgi-bin/carddisp.pl?gene=MIR483
PDCD1	Programmed Cell Death 1	Protein Coding	55	GC02M241849	37.2883	https://www.genecards.org/cgi-bin/carddisp.pl?gene=PDCD1
TLR4	Toll Like Receptor 4	Protein Coding	58	GC09P117704	37.2663	https://www.genecards.org/cgi-bin/carddisp.pl?gene=TLR4
MIR342	MicroRNA 342	RNA Gene	22	GC14P100109	37.2315	https://www.genecards.org/cgi-bin/carddisp.pl?gene=MIR342
PGR	Progesterone Receptor	Protein Coding	56	GC11M103796	37.1903	https://www.genecards.org/cgi-bin/carddisp.pl?gene=PGR
GNAS	GNAS Complex Locus	Protein Coding	56	GC20P058839	37.0699	https://www.genecards.org/cgi-bin/carddisp.pl?gene=GNAS
MAP3K1	Mitogen-Activated Protein Kinase Kinase Kinase 1	Protein Coding	56	GC05P056815	36.9861	https://www.genecards.org/cgi-bin/carddisp.pl?gene=MAP3K1
MAX	MYC Associated Factor X	Protein Coding	53	GC14M065148	36.9717	https://www.genecards.org/cgi-bin/carddisp.pl?gene=MAX
MIR128-1	MicroRNA 128-1	RNA Gene	21	GC02P135665	36.8936	https://www.genecards.org/cgi-bin/carddisp.pl?gene=MIR128-1
FLT4	Fms Related Receptor Tyrosine Kinase 4	Protein Coding	59	GC05M181987	36.8778	https://www.genecards.org/cgi-bin/carddisp.pl?gene=FLT4
TOP2A	DNA Topoisomerase II Alpha	Protein Coding	57	GC17M040388	36.8745	https://www.genecards.org/cgi-bin/carddisp.pl?gene=TOP2A
CASP10	Caspase 10	Protein Coding	55	GC02P201182	36.8527	https://www.genecards.org/cgi-bin/carddisp.pl?gene=CASP10
COPA	COPI Coat Complex Subunit Alpha	Protein Coding	50	GC01M160288	36.8501	https://www.genecards.org/cgi-bin/carddisp.pl?gene=COPA
MIR142	MicroRNA 142	RNA Gene	24	GC17M058331	36.7758	https://www.genecards.org/cgi-bin/carddisp.pl?gene=MIR142
KRT7	Keratin 7	Protein Coding	48	GC12P052232	36.7164	https://www.genecards.org/cgi-bin/carddisp.pl?gene=KRT7
MYCN	MYCN Proto-Oncogene, BHLH Transcription Factor	Protein Coding	53	GC02P015954	36.7108	https://www.genecards.org/cgi-bin/carddisp.pl?gene=MYCN
UCA1	Urothelial Cancer Associated 1	RNA Gene	26	GC19P015828	36.6609	https://www.genecards.org/cgi-bin/carddisp.pl?gene=UCA1
CASP9	Caspase 9	Protein Coding	53	GC01M015491	36.5034	https://www.genecards.org/cgi-bin/carddisp.pl?gene=CASP9
PTK2	Protein Tyrosine Kinase 2	Protein Coding	55	GC08M140657	36.4384	https://www.genecards.org/cgi-bin/carddisp.pl?gene=PTK2
TNFSF10	TNF Superfamily Member 10	Protein Coding	51	GC03M172505	36.4048	https://www.genecards.org/cgi-bin/carddisp.pl?gene=TNFSF10
CSF2	Colony Stimulating Factor 2	Protein Coding	51	GC05P132073	36.4046	https://www.genecards.org/cgi-bin/carddisp.pl?gene=CSF2
FN1	Fibronectin 1	Protein Coding	57	GC02M215360	36.2796	https://www.genecards.org/cgi-bin/carddisp.pl?gene=FN1
ENO2	Enolase 2	Protein Coding	54	GC12P006913	36.2793	https://www.genecards.org/cgi-bin/carddisp.pl?gene=ENO2
LUCAT1	Lung Cancer Associated Transcript 1	RNA Gene	19	GC05M091054	36.2758	https://www.genecards.org/cgi-bin/carddisp.pl?gene=LUCAT1
KRT19	Keratin 19	Protein Coding	50	GC17M041523	36.1014	https://www.genecards.org/cgi-bin/carddisp.pl?gene=KRT19
MSMB	Microseminoprotein Beta	Protein Coding	47	GC10M046033	36.0596	https://www.genecards.org/cgi-bin/carddisp.pl?gene=MSMB
ERCC5	ERCC Excision Repair 5, Endonuclease	Protein Coding	51	GC13P102845	36.0578	https://www.genecards.org/cgi-bin/carddisp.pl?gene=ERCC5
VEGFC	Vascular Endothelial Growth Factor C	Protein Coding	53	GC04M176683	36.019	https://www.genecards.org/cgi-bin/carddisp.pl?gene=VEGFC
GRP	Gastrin Releasing Peptide	Protein Coding	47	GC18P059220	35.9699	https://www.genecards.org/cgi-bin/carddisp.pl?gene=GRP
MIR206	MicroRNA 206	RNA Gene	23	GC06P052144	35.8915	https://www.genecards.org/cgi-bin/carddisp.pl?gene=MIR206
ATR	ATR Serine/Threonine Kinase	Protein Coding	60	GC03M142449	35.8462	https://www.genecards.org/cgi-bin/carddisp.pl?gene=ATR
MIR502	MicroRNA 502	RNA Gene	18	GC0XP050014	35.8416	https://www.genecards.org/cgi-bin/carddisp.pl?gene=MIR502
MAPK8	Mitogen-Activated Protein Kinase 8	Protein Coding	57	GC10P048306	35.7755	https://www.genecards.org/cgi-bin/carddisp.pl?gene=MAPK8
NFKBIA	NFKB Inhibitor Alpha	Protein Coding	57	GC14M035401	35.7699	https://www.genecards.org/cgi-bin/carddisp.pl?gene=NFKBIA
ABL1	ABL Proto-Oncogene 1, Non-Receptor Tyrosine Kinase	Protein Coding	59	GC09P130713	35.7118	https://www.genecards.org/cgi-bin/carddisp.pl?gene=ABL1
ICAM1	Intercellular Adhesion Molecule 1	Protein Coding	57	GC19P010870	35.7037	https://www.genecards.org/cgi-bin/carddisp.pl?gene=ICAM1
RELA	RELA Proto-Oncogene, NF-KB Subunit	Protein Coding	59	GC11M065653	35.6911	https://www.genecards.org/cgi-bin/carddisp.pl?gene=RELA
MIRLET7I	MicroRNA Let-7i	RNA Gene	23	GC12P062619	35.6756	https://www.genecards.org/cgi-bin/carddisp.pl?gene=MIRLET7I
HMMR	Hyaluronan Mediated Motility Receptor	Protein Coding	50	GC05P163480	35.6058	https://www.genecards.org/cgi-bin/carddisp.pl?gene=HMMR
GALNT12	Polypeptide N-Acetylgalactosaminyltransferase 12	Protein Coding	47	GC09P098807	35.5	https://www.genecards.org/cgi-bin/carddisp.pl?gene=GALNT12
CDKN2B	Cyclin Dependent Kinase Inhibitor 2B	Protein Coding	53	GC09M022002	35.4197	https://www.genecards.org/cgi-bin/carddisp.pl?gene=CDKN2B
FLT1	Fms Related Receptor Tyrosine Kinase 1	Protein Coding	57	GC13M028300	35.4146	https://www.genecards.org/cgi-bin/carddisp.pl?gene=FLT1
HLA-DRB1	Major Histocompatibility Complex, Class II, DR Beta 1	Protein Coding	53	GC06M074974	35.3134	https://www.genecards.org/cgi-bin/carddisp.pl?gene=HLA-DRB1
CXCL12	C-X-C Motif Chemokine Ligand 12	Protein Coding	51	GC10M044370	35.2755	https://www.genecards.org/cgi-bin/carddisp.pl?gene=CXCL12
DSP	Desmoplakin	Protein Coding	57	GC06P007541	35.2722	https://www.genecards.org/cgi-bin/carddisp.pl?gene=DSP
MIR26A1	MicroRNA 26a-1	RNA Gene	23	GC03P037969	35.2605	https://www.genecards.org/cgi-bin/carddisp.pl?gene=MIR26A1
MIR10A	MicroRNA 10a	RNA Gene	24	GC17M048579	35.2094	https://www.genecards.org/cgi-bin/carddisp.pl?gene=MIR10A
MIR196A2	MicroRNA 196a-2	RNA Gene	25	GC12P055309	35.147	https://www.genecards.org/cgi-bin/carddisp.pl?gene=MIR196A2
DNMT1	DNA Methyltransferase 1	Protein Coding	59	GC19M010133	35.1435	https://www.genecards.org/cgi-bin/carddisp.pl?gene=DNMT1
TIMP1	TIMP Metallopeptidase Inhibitor 1	Protein Coding	52	GC0XP047769	35.1358	https://www.genecards.org/cgi-bin/carddisp.pl?gene=TIMP1
XPA	XPA, DNA Damage Recognition And Repair Factor	Protein Coding	51	GC09M097654	35.1174	https://www.genecards.org/cgi-bin/carddisp.pl?gene=XPA
E2F1	E2F Transcription Factor 1	Protein Coding	50	GC20M033675	35.0861	https://www.genecards.org/cgi-bin/carddisp.pl?gene=E2F1
TWIST1	Twist Family BHLH Transcription Factor 1	Protein Coding	52	GC07M019020	34.9825	https://www.genecards.org/cgi-bin/carddisp.pl?gene=TWIST1
SMAD2	SMAD Family Member 2	Protein Coding	59	GC18M047809	34.9703	https://www.genecards.org/cgi-bin/carddisp.pl?gene=SMAD2
ITGB1	Integrin Subunit Beta 1	Protein Coding	57	GC10M033922	34.934	https://www.genecards.org/cgi-bin/carddisp.pl?gene=ITGB1
MXI1	MAX Interactor 1, Dimerization Protein	Protein Coding	47	GC10P110208	34.9299	https://www.genecards.org/cgi-bin/carddisp.pl?gene=MXI1
IGFBP3	Insulin Like Growth Factor Binding Protein 3	Protein Coding	54	GC07M045912	34.897	https://www.genecards.org/cgi-bin/carddisp.pl?gene=IGFBP3
IL17A	Interleukin 17A	Protein Coding	50	GC06P052186	34.8964	https://www.genecards.org/cgi-bin/carddisp.pl?gene=IL17A
MIR122	MicroRNA 122	RNA Gene	25	GC18P058451	34.8939	https://www.genecards.org/cgi-bin/carddisp.pl?gene=MIR122
DCC	DCC Netrin 1 Receptor	Protein Coding	53	GC18P052340	34.8391	https://www.genecards.org/cgi-bin/carddisp.pl?gene=DCC
MIR106A	MicroRNA 106a	RNA Gene	21	GC0XM134351	34.8349	https://www.genecards.org/cgi-bin/carddisp.pl?gene=MIR106A
AKT2	AKT Serine/Threonine Kinase 2	Protein Coding	61	GC19M040230	34.7951	https://www.genecards.org/cgi-bin/carddisp.pl?gene=AKT2
DDR2	Discoidin Domain Receptor Tyrosine Kinase 2	Protein Coding	59	GC01P162631	34.7642	https://www.genecards.org/cgi-bin/carddisp.pl?gene=DDR2
LOC111589215	BRCA1 Promoter Region	Functional Element	4	GC17P069488	34.6813	https://www.genecards.org/cgi-bin/carddisp.pl?gene=LOC111589215
MIF	Macrophage Migration Inhibitory Factor	Protein Coding	55	GC22P023894	34.6454	https://www.genecards.org/cgi-bin/carddisp.pl?gene=MIF
MAPK3	Mitogen-Activated Protein Kinase 3	Protein Coding	56	GC16M039242	34.6351	https://www.genecards.org/cgi-bin/carddisp.pl?gene=MAPK3
PIK3CG	Phosphatidylinositol-4,5-Bisphosphate 3-Kinase Catalytic Subunit Gamma	Protein Coding	55	GC07P106865	34.5797	https://www.genecards.org/cgi-bin/carddisp.pl?gene=PIK3CG
SFTPD	Surfactant Protein D	Protein Coding	51	GC10M079937	34.547	https://www.genecards.org/cgi-bin/carddisp.pl?gene=SFTPD
SHH	Sonic Hedgehog Signaling Molecule	Protein Coding	57	GC07M155799	34.4566	https://www.genecards.org/cgi-bin/carddisp.pl?gene=SHH
MMP7	Matrix Metallopeptidase 7	Protein Coding	54	GC11M104096	34.3978	https://www.genecards.org/cgi-bin/carddisp.pl?gene=MMP7
MIR15B	MicroRNA 15b	RNA Gene	22	GC03P160404	34.3394	https://www.genecards.org/cgi-bin/carddisp.pl?gene=MIR15B
CCR6	C-C Motif Chemokine Receptor 6	Protein Coding	51	GC06P167111	34.3353	https://www.genecards.org/cgi-bin/carddisp.pl?gene=CCR6
MEG3	Maternally Expressed 3	RNA Gene	31	GC14P111376	34.2936	https://www.genecards.org/cgi-bin/carddisp.pl?gene=MEG3
HOTAIR	HOX Transcript Antisense RNA	RNA Gene	27	GC12M053962	34.2518	https://www.genecards.org/cgi-bin/carddisp.pl?gene=HOTAIR
BMP6	Bone Morphogenetic Protein 6	Protein Coding	51	GC06P007726	34.2376	https://www.genecards.org/cgi-bin/carddisp.pl?gene=BMP6
MCC	MCC Regulator Of WNT Signaling Pathway	Protein Coding	48	GC05M113022	34.2312	https://www.genecards.org/cgi-bin/carddisp.pl?gene=MCC
TGFA	Transforming Growth Factor Alpha	Protein Coding	53	GC02M070447	34.1733	https://www.genecards.org/cgi-bin/carddisp.pl?gene=TGFA
CCAT2	Colon Cancer Associated Transcript 2	RNA Gene	15	GC08P127400	34.0033	https://www.genecards.org/cgi-bin/carddisp.pl?gene=CCAT2
ERBB4	Erb-B2 Receptor Tyrosine Kinase 4	Protein Coding	61	GC02M211375	33.9845	https://www.genecards.org/cgi-bin/carddisp.pl?gene=ERBB4
MIR22	MicroRNA 22	RNA Gene	23	GC17M001713	33.9574	https://www.genecards.org/cgi-bin/carddisp.pl?gene=MIR22
CYP1B1	Cytochrome P450 Family 1 Subfamily B Member 1	Protein Coding	54	GC02M038066	33.9266	https://www.genecards.org/cgi-bin/carddisp.pl?gene=CYP1B1
SP1	Sp1 Transcription Factor	Protein Coding	52	GC12P053380	33.9132	https://www.genecards.org/cgi-bin/carddisp.pl?gene=SP1
TOP1	DNA Topoisomerase I	Protein Coding	55	GC20P041028	33.8552	https://www.genecards.org/cgi-bin/carddisp.pl?gene=TOP1
PLA2G2A	Phospholipase A2 Group IIA	Protein Coding	53	GC01M019975	33.8535	https://www.genecards.org/cgi-bin/carddisp.pl?gene=PLA2G2A
NAT2	N-Acetyltransferase 2	Protein Coding	47	GC08P018391	33.8462	https://www.genecards.org/cgi-bin/carddisp.pl?gene=NAT2
MUC16	Mucin 16, Cell Surface Associated	Protein Coding	44	GC19M008848	33.8222	https://www.genecards.org/cgi-bin/carddisp.pl?gene=MUC16
RECQL4	RecQ Like Helicase 4	Protein Coding	47	GC08M145808	33.7872	https://www.genecards.org/cgi-bin/carddisp.pl?gene=RECQL4
CCN2	Cellular Communication Network Factor 2	Protein Coding	53	GC06M131948	33.6521	https://www.genecards.org/cgi-bin/carddisp.pl?gene=CCN2
PCNA	Proliferating Cell Nuclear Antigen	Protein Coding	57	GC20M005114	33.6379	https://www.genecards.org/cgi-bin/carddisp.pl?gene=PCNA
SDHC	Succinate Dehydrogenase Complex Subunit C	Protein Coding	50	GC01P161314	33.6283	https://www.genecards.org/cgi-bin/carddisp.pl?gene=SDHC
CDKN3	Cyclin Dependent Kinase Inhibitor 3	Protein Coding	48	GC14P054398	33.5888	https://www.genecards.org/cgi-bin/carddisp.pl?gene=CDKN3
SMARCE1	SWI/SNF Related, Matrix Associated, Actin Dependent Regulator Of Chromatin, Subfamily E, Member 1	Protein Coding	51	GC17M040624	33.5886	https://www.genecards.org/cgi-bin/carddisp.pl?gene=SMARCE1
CDK1	Cyclin Dependent Kinase 1	Protein Coding	54	GC10P060772	33.5784	https://www.genecards.org/cgi-bin/carddisp.pl?gene=CDK1
NTRK1	Neurotrophic Receptor Tyrosine Kinase 1	Protein Coding	57	GC01P156815	33.5584	https://www.genecards.org/cgi-bin/carddisp.pl?gene=NTRK1
GLI1	GLI Family Zinc Finger 1	Protein Coding	56	GC12P057743	33.5424	https://www.genecards.org/cgi-bin/carddisp.pl?gene=GLI1
HPC3	Prostate Cancer, Hereditary, 3	Genetic Locus	3	GC20U900275	33.5234	https://www.genecards.org/cgi-bin/carddisp.pl?gene=HPC3
MIR181A1	MicroRNA 181a-1	RNA Gene	21	GC01M198860	33.4865	https://www.genecards.org/cgi-bin/carddisp.pl?gene=MIR181A1
CCAT1	Colon Cancer Associated Transcript 1	RNA Gene	17	GC08M127207	33.448	https://www.genecards.org/cgi-bin/carddisp.pl?gene=CCAT1
LNCR5	Lung Cancer Susceptibility 5	Genetic Locus	2	GC03U901837	33.3761	https://www.genecards.org/cgi-bin/carddisp.pl?gene=LNCR5
CRP	C-Reactive Protein	Protein Coding	53	GC01M159730	33.3606	https://www.genecards.org/cgi-bin/carddisp.pl?gene=CRP
CDK6	Cyclin Dependent Kinase 6	Protein Coding	59	GC07M092604	33.3534	https://www.genecards.org/cgi-bin/carddisp.pl?gene=CDK6
MAPK14	Mitogen-Activated Protein Kinase 14	Protein Coding	58	GC06P096228	33.2677	https://www.genecards.org/cgi-bin/carddisp.pl?gene=MAPK14
GSTT1	Glutathione S-Transferase Theta 1	Protein Coding	38	GC22Mi00270	33.19	https://www.genecards.org/cgi-bin/carddisp.pl?gene=GSTT1
KLK3	Kallikrein Related Peptidase 3	Protein Coding	53	GC19P050854	33.1175	https://www.genecards.org/cgi-bin/carddisp.pl?gene=KLK3
RRAS2	RAS Related 2	Protein Coding	55	GC11M014299	33.1139	https://www.genecards.org/cgi-bin/carddisp.pl?gene=RRAS2
MIR375	MicroRNA 375	RNA Gene	22	GC02M219001	33.0805	https://www.genecards.org/cgi-bin/carddisp.pl?gene=MIR375
CDK2	Cyclin Dependent Kinase 2	Protein Coding	58	GC12P055966	33.0486	https://www.genecards.org/cgi-bin/carddisp.pl?gene=CDK2
PCAP	Predisposing For Prostate Cancer	Genetic Locus	5	GC01U990208	33.0346	https://www.genecards.org/cgi-bin/carddisp.pl?gene=PCAP
HPC4	Prostate Cancer, Hereditary, 4	Genetic Locus	2	GC07U901751	32.9867	https://www.genecards.org/cgi-bin/carddisp.pl?gene=HPC4
MARS1	Methionyl-TRNA Synthetase 1	Protein Coding	52	GC12P057747	32.9848	https://www.genecards.org/cgi-bin/carddisp.pl?gene=MARS1
SLC2A1	Solute Carrier Family 2 Member 1	Protein Coding	60	GC01M042925	32.9723	https://www.genecards.org/cgi-bin/carddisp.pl?gene=SLC2A1
CCL5	C-C Motif Chemokine Ligand 5	Protein Coding	51	GC17M035871	32.8734	https://www.genecards.org/cgi-bin/carddisp.pl?gene=CCL5
SNAI1	Snail Family Transcriptional Repressor 1	Protein Coding	51	GC20P049982	32.8068	https://www.genecards.org/cgi-bin/carddisp.pl?gene=SNAI1
HPC14	Prostate Cancer, Hereditary, 14	Genetic Locus	2	GC11U901301	32.7921	https://www.genecards.org/cgi-bin/carddisp.pl?gene=HPC14
BMP2	Bone Morphogenetic Protein 2	Protein Coding	53	GC20P006767	32.7833	https://www.genecards.org/cgi-bin/carddisp.pl?gene=BMP2
MIR30A	MicroRNA 30a	RNA Gene	22	GC06M071403	32.759	https://www.genecards.org/cgi-bin/carddisp.pl?gene=MIR30A
MCL1	MCL1 Apoptosis Regulator, BCL2 Family Member	Protein Coding	55	GC01M153178	32.73	https://www.genecards.org/cgi-bin/carddisp.pl?gene=MCL1
FGF10	Fibroblast Growth Factor 10	Protein Coding	53	GC05M044340	32.7238	https://www.genecards.org/cgi-bin/carddisp.pl?gene=FGF10
MMP14	Matrix Metallopeptidase 14	Protein Coding	57	GC14P036230	32.7145	https://www.genecards.org/cgi-bin/carddisp.pl?gene=MMP14
RB1CC1	RB1 Inducible Coiled-Coil 1	Protein Coding	48	GC08M052622	32.6602	https://www.genecards.org/cgi-bin/carddisp.pl?gene=RB1CC1
HMGB1	High Mobility Group Box 1	Protein Coding	54	GC13M030456	32.6557	https://www.genecards.org/cgi-bin/carddisp.pl?gene=HMGB1
CHGA	Chromogranin A	Protein Coding	50	GC14P092953	32.6537	https://www.genecards.org/cgi-bin/carddisp.pl?gene=CHGA
VIM	Vimentin	Protein Coding	57	GC10P017227	32.5869	https://www.genecards.org/cgi-bin/carddisp.pl?gene=VIM
CYCS	Cytochrome C, Somatic	Protein Coding	55	GC07M025118	32.5254	https://www.genecards.org/cgi-bin/carddisp.pl?gene=CYCS
HPC10	Prostate Cancer, Hereditary, 10	Genetic Locus	2	GC08U901117	32.4865	https://www.genecards.org/cgi-bin/carddisp.pl?gene=HPC10
SNAI2	Snail Family Transcriptional Repressor 2	Protein Coding	51	GC08M048917	32.4617	https://www.genecards.org/cgi-bin/carddisp.pl?gene=SNAI2
LNCR4	Lung Cancer Susceptibility 4	Genetic Locus	2	GC06U901642	32.4399	https://www.genecards.org/cgi-bin/carddisp.pl?gene=LNCR4
DDB2	Damage Specific DNA Binding Protein 2	Protein Coding	53	GC11P047237	32.4372	https://www.genecards.org/cgi-bin/carddisp.pl?gene=DDB2
HPC5	Prostate Cancer, Hereditary, 5	Genetic Locus	2	GC03U900622	32.339	https://www.genecards.org/cgi-bin/carddisp.pl?gene=HPC5
NME1	NME/NM23 Nucleoside Diphosphate Kinase 1	Protein Coding	51	GC17P067365	32.3329	https://www.genecards.org/cgi-bin/carddisp.pl?gene=NME1
HPC6	Prostate Cancer, Susceptibility To	Genetic Locus	2	GC22U900503	32.2941	https://www.genecards.org/cgi-bin/carddisp.pl?gene=HPC6
XIAP	X-Linked Inhibitor Of Apoptosis	Protein Coding	59	GC0XP123859	32.2009	https://www.genecards.org/cgi-bin/carddisp.pl?gene=XIAP
IL13	Interleukin 13	Protein Coding	50	GC05P132656	32.1619	https://www.genecards.org/cgi-bin/carddisp.pl?gene=IL13
HPC7	Prostate Cancer, Hereditary, 7	Genetic Locus	2	GC15U901009	32.1116	https://www.genecards.org/cgi-bin/carddisp.pl?gene=HPC7
CYP2E1	Cytochrome P450 Family 2 Subfamily E Member 1	Protein Coding	52	GC10P133520	32.0859	https://www.genecards.org/cgi-bin/carddisp.pl?gene=CYP2E1
PARN	Poly(A)-Specific Ribonuclease	Protein Coding	52	GC16M014435	32.049	https://www.genecards.org/cgi-bin/carddisp.pl?gene=PARN
CYP19A1	Cytochrome P450 Family 19 Subfamily A Member 1	Protein Coding	55	GC15M051208	32.0447	https://www.genecards.org/cgi-bin/carddisp.pl?gene=CYP19A1
MIR23A	MicroRNA 23a	RNA Gene	23	GC19M014851	31.9721	https://www.genecards.org/cgi-bin/carddisp.pl?gene=MIR23A
PDGFRL	Platelet Derived Growth Factor Receptor Like	Protein Coding	50	GC08P017576	31.958	https://www.genecards.org/cgi-bin/carddisp.pl?gene=PDGFRL
BMP4	Bone Morphogenetic Protein 4	Protein Coding	55	GC14M053949	31.929	https://www.genecards.org/cgi-bin/carddisp.pl?gene=BMP4
NOS2	Nitric Oxide Synthase 2	Protein Coding	56	GC17M027756	31.9286	https://www.genecards.org/cgi-bin/carddisp.pl?gene=NOS2
HPC15	Prostate Cancer, Hereditary, 15	Genetic Locus	2	GC19U901018	31.9233	https://www.genecards.org/cgi-bin/carddisp.pl?gene=HPC15
ENG	Endoglin	Protein Coding	55	GC09M127815	31.8264	https://www.genecards.org/cgi-bin/carddisp.pl?gene=ENG
APEX1	Apurinic/Apyrimidinic Endodeoxyribonuclease 1	Protein Coding	52	GC14P020455	31.8006	https://www.genecards.org/cgi-bin/carddisp.pl?gene=APEX1
FOXP3	Forkhead Box P3	Protein Coding	53	GC0XM049250	31.7969	https://www.genecards.org/cgi-bin/carddisp.pl?gene=FOXP3
RAC1	Rac Family Small GTPase 1	Protein Coding	55	GC07P006377	31.7345	https://www.genecards.org/cgi-bin/carddisp.pl?gene=RAC1
DPYD	Dihydropyrimidine Dehydrogenase	Protein Coding	59	GC01M097015	31.607	https://www.genecards.org/cgi-bin/carddisp.pl?gene=DPYD
DNMT3B	DNA Methyltransferase 3 Beta	Protein Coding	57	GC20P032762	31.5944	https://www.genecards.org/cgi-bin/carddisp.pl?gene=DNMT3B
PLAUR	Plasminogen Activator, Urokinase Receptor	Protein Coding	52	GC19M043646	31.5832	https://www.genecards.org/cgi-bin/carddisp.pl?gene=PLAUR
ZEB1	Zinc Finger E-Box Binding Homeobox 1	Protein Coding	56	GC10P031318	31.5523	https://www.genecards.org/cgi-bin/carddisp.pl?gene=ZEB1
AIP	Aryl Hydrocarbon Receptor Interacting Protein	Protein Coding	50	GC11P067468	31.4899	https://www.genecards.org/cgi-bin/carddisp.pl?gene=AIP
TYMP	Thymidine Phosphorylase	Protein Coding	54	GC22M050525	31.4729	https://www.genecards.org/cgi-bin/carddisp.pl?gene=TYMP
SERPINE1	Serpin Family E Member 1	Protein Coding	57	GC07P101127	31.4573	https://www.genecards.org/cgi-bin/carddisp.pl?gene=SERPINE1
KRT18	Keratin 18	Protein Coding	56	GC12P052948	31.4537	https://www.genecards.org/cgi-bin/carddisp.pl?gene=KRT18
PLK1	Polo Like Kinase 1	Protein Coding	58	GC16P024836	31.4269	https://www.genecards.org/cgi-bin/carddisp.pl?gene=PLK1
PVT1	Pvt1 Oncogene	RNA Gene	28	GC08P127897	31.4138	https://www.genecards.org/cgi-bin/carddisp.pl?gene=PVT1
CASC2	Cancer Susceptibility 2	RNA Gene	29	GC10P118046	31.3819	https://www.genecards.org/cgi-bin/carddisp.pl?gene=CASC2
IDH2	Isocitrate Dehydrogenase (NADP(+)) 2	Protein Coding	60	GC15M090083	31.3287	https://www.genecards.org/cgi-bin/carddisp.pl?gene=IDH2
CREB1	CAMP Responsive Element Binding Protein 1	Protein Coding	56	GC02P207529	31.1753	https://www.genecards.org/cgi-bin/carddisp.pl?gene=CREB1
PRKCA	Protein Kinase C Alpha	Protein Coding	57	GC17P066302	31.1022	https://www.genecards.org/cgi-bin/carddisp.pl?gene=PRKCA
GATA2	GATA Binding Protein 2	Protein Coding	55	GC03M128479	31.0925	https://www.genecards.org/cgi-bin/carddisp.pl?gene=GATA2
MIR224	MicroRNA 224	RNA Gene	19	GC0XM151958	31.0905	https://www.genecards.org/cgi-bin/carddisp.pl?gene=MIR224
FGF7	Fibroblast Growth Factor 7	Protein Coding	50	GC15P049423	31.0556	https://www.genecards.org/cgi-bin/carddisp.pl?gene=FGF7
MUC5AC	Mucin 5AC, Oligomeric Mucus/Gel-Forming	Protein Coding	46	GC11P002278	31.0416	https://www.genecards.org/cgi-bin/carddisp.pl?gene=MUC5AC
LNCR1	Lung Cancer 1	Genetic Locus	3	GC06U900729	31.0119	https://www.genecards.org/cgi-bin/carddisp.pl?gene=LNCR1
ETV6	ETS Variant Transcription Factor 6	Protein Coding	52	GC12P011649	30.9854	https://www.genecards.org/cgi-bin/carddisp.pl?gene=ETV6
KRT20	Keratin 20	Protein Coding	46	GC17M040875	30.9683	https://www.genecards.org/cgi-bin/carddisp.pl?gene=KRT20
PROM1	Prominin 1	Protein Coding	53	GC04M015965	30.9096	https://www.genecards.org/cgi-bin/carddisp.pl?gene=PROM1
NRG1	Neuregulin 1	Protein Coding	55	GC08P031639	30.8102	https://www.genecards.org/cgi-bin/carddisp.pl?gene=NRG1
DROSHA	Drosha Ribonuclease III	Protein Coding	51	GC05M031401	30.8008	https://www.genecards.org/cgi-bin/carddisp.pl?gene=DROSHA
SERPINA3	Serpin Family A Member 3	Protein Coding	50	GC14P094612	30.7599	https://www.genecards.org/cgi-bin/carddisp.pl?gene=SERPINA3
MIR215	MicroRNA 215	RNA Gene	22	GC01M220117	30.7416	https://www.genecards.org/cgi-bin/carddisp.pl?gene=MIR215
MPO	Myeloperoxidase	Protein Coding	59	GC17M058269	30.7349	https://www.genecards.org/cgi-bin/carddisp.pl?gene=MPO
CCNB1	Cyclin B1	Protein Coding	53	GC05P069167	30.6767	https://www.genecards.org/cgi-bin/carddisp.pl?gene=CCNB1
CHEK1	Checkpoint Kinase 1	Protein Coding	56	GC11P125625	30.6431	https://www.genecards.org/cgi-bin/carddisp.pl?gene=CHEK1
CADM1	Cell Adhesion Molecule 1	Protein Coding	51	GC11M115169	30.641	https://www.genecards.org/cgi-bin/carddisp.pl?gene=CADM1
HSPB1	Heat Shock Protein Family B (Small) Member 1	Protein Coding	59	GC07P076302	30.5886	https://www.genecards.org/cgi-bin/carddisp.pl?gene=HSPB1
PHOX2B	Paired Like Homeobox 2B	Protein Coding	51	GC04M041746	30.5277	https://www.genecards.org/cgi-bin/carddisp.pl?gene=PHOX2B
CKS1B	CDC28 Protein Kinase Regulatory Subunit 1B	Protein Coding	48	GC01P154974	30.5157	https://www.genecards.org/cgi-bin/carddisp.pl?gene=CKS1B
MVP	Major Vault Protein	Protein Coding	47	GC16P043804	30.4872	https://www.genecards.org/cgi-bin/carddisp.pl?gene=MVP
MT-CO1	Mitochondrially Encoded Cytochrome C Oxidase I	Protein Coding	38	GCMTP005906	30.4579	https://www.genecards.org/cgi-bin/carddisp.pl?gene=MT-CO1
BIRC3	Baculoviral IAP Repeat Containing 3	Protein Coding	53	GC11P102317	30.4354	https://www.genecards.org/cgi-bin/carddisp.pl?gene=BIRC3
CDKN1C	Cyclin Dependent Kinase Inhibitor 1C	Protein Coding	52	GC11M005012	30.2931	https://www.genecards.org/cgi-bin/carddisp.pl?gene=CDKN1C
MIR199A1	MicroRNA 199a-1	RNA Gene	22	GC19M010817	30.2886	https://www.genecards.org/cgi-bin/carddisp.pl?gene=MIR199A1
PDGFB	Platelet Derived Growth Factor Subunit B	Protein Coding	58	GC22M064567	30.2015	https://www.genecards.org/cgi-bin/carddisp.pl?gene=PDGFB
U2AF1	U2 Small Nuclear RNA Auxiliary Factor 1	Protein Coding	50	GC21M043092	30.1605	https://www.genecards.org/cgi-bin/carddisp.pl?gene=U2AF1
CCNA2	Cyclin A2	Protein Coding	52	GC04M121816	30.1192	https://www.genecards.org/cgi-bin/carddisp.pl?gene=CCNA2
AXIN1	Axin 1	Protein Coding	53	GC16M000287	30.0636	https://www.genecards.org/cgi-bin/carddisp.pl?gene=AXIN1
IGF2R	Insulin Like Growth Factor 2 Receptor	Protein Coding	52	GC06P159969	30.0487	https://www.genecards.org/cgi-bin/carddisp.pl?gene=IGF2R
PCAT1	Prostate Cancer Associated Transcript 1	RNA Gene	20	GC08P126553	29.9484	https://www.genecards.org/cgi-bin/carddisp.pl?gene=PCAT1
HLA-A	Major Histocompatibility Complex, Class I, A	Protein Coding	52	GC06P096057	29.9133	https://www.genecards.org/cgi-bin/carddisp.pl?gene=HLA-A
ING1	Inhibitor Of Growth Family Member 1	Protein Coding	50	GC13P110712	29.8343	https://www.genecards.org/cgi-bin/carddisp.pl?gene=ING1
CHRNA5	Cholinergic Receptor Nicotinic Alpha 5 Subunit	Protein Coding	51	GC15P078565	29.7796	https://www.genecards.org/cgi-bin/carddisp.pl?gene=CHRNA5
MIR191	MicroRNA 191	RNA Gene	24	GC03M051845	29.7769	https://www.genecards.org/cgi-bin/carddisp.pl?gene=MIR191
CEACAM6	CEA Cell Adhesion Molecule 6	Protein Coding	48	GC19P041750	29.7732	https://www.genecards.org/cgi-bin/carddisp.pl?gene=CEACAM6
KIF1B	Kinesin Family Member 1B	Protein Coding	51	GC01P010210	29.6974	https://www.genecards.org/cgi-bin/carddisp.pl?gene=KIF1B
FOS	Fos Proto-Oncogene, AP-1 Transcription Factor Subunit	Protein Coding	57	GC14P075278	29.6354	https://www.genecards.org/cgi-bin/carddisp.pl?gene=FOS
TPX2	TPX2 Microtubule Nucleation Factor	Protein Coding	48	GC20P031739	29.6052	https://www.genecards.org/cgi-bin/carddisp.pl?gene=TPX2
HDAC1	Histone Deacetylase 1	Protein Coding	57	GC01P032292	29.603	https://www.genecards.org/cgi-bin/carddisp.pl?gene=HDAC1
FOXO1	Forkhead Box O1	Protein Coding	56	GC13M040555	29.6007	https://www.genecards.org/cgi-bin/carddisp.pl?gene=FOXO1
NPM1	Nucleophosmin 1	Protein Coding	57	GC05P171387	29.576	https://www.genecards.org/cgi-bin/carddisp.pl?gene=NPM1
PDPN	Podoplanin	Protein Coding	48	GC01P013583	29.5302	https://www.genecards.org/cgi-bin/carddisp.pl?gene=PDPN
FGFR4	Fibroblast Growth Factor Receptor 4	Protein Coding	59	GC05P177086	29.5177	https://www.genecards.org/cgi-bin/carddisp.pl?gene=FGFR4
HLA-G	Major Histocompatibility Complex, Class I, G	Protein Coding	50	GC06P096047	29.5094	https://www.genecards.org/cgi-bin/carddisp.pl?gene=HLA-G
AREG	Amphiregulin	Protein Coding	50	GC04P074445	29.4989	https://www.genecards.org/cgi-bin/carddisp.pl?gene=AREG
CHRNA3	Cholinergic Receptor Nicotinic Alpha 3 Subunit	Protein Coding	52	GC15M126124	29.49	https://www.genecards.org/cgi-bin/carddisp.pl?gene=CHRNA3
VDR	Vitamin D Receptor	Protein Coding	56	GC12M047841	29.4128	https://www.genecards.org/cgi-bin/carddisp.pl?gene=VDR
LOX	Lysyl Oxidase	Protein Coding	54	GC05M122063	29.3765	https://www.genecards.org/cgi-bin/carddisp.pl?gene=LOX
RBBP8	RB Binding Protein 8, Endonuclease	Protein Coding	50	GC18P022798	29.3631	https://www.genecards.org/cgi-bin/carddisp.pl?gene=RBBP8
FANCD2	FA Complementation Group D2	Protein Coding	52	GC03P010026	29.3336	https://www.genecards.org/cgi-bin/carddisp.pl?gene=FANCD2
CHUK	Component Of Inhibitor Of Nuclear Factor Kappa B Kinase Complex	Protein Coding	58	GC10M100217	29.3306	https://www.genecards.org/cgi-bin/carddisp.pl?gene=CHUK
B3GALT6	Beta-1,3-Galactosyltransferase 6	Protein Coding	46	GC01P001232	29.3254	https://www.genecards.org/cgi-bin/carddisp.pl?gene=B3GALT6
RABL3	RAB, Member Of RAS Oncogene Family Like 3	Protein Coding	42	GC03M120686	29.3194	https://www.genecards.org/cgi-bin/carddisp.pl?gene=RABL3
PKHD1	PKHD1 Ciliary IPT Domain Containing Fibrocystin/Polyductin	Protein Coding	45	GC06M075258	29.2729	https://www.genecards.org/cgi-bin/carddisp.pl?gene=PKHD1
HERC2	HECT And RLD Domain Containing E3 Ubiquitin Protein Ligase 2	Protein Coding	51	GC15M028111	29.2711	https://www.genecards.org/cgi-bin/carddisp.pl?gene=HERC2
CDKN2B-AS1	CDKN2B Antisense RNA 1	RNA Gene	26	GC09P021994	29.2293	https://www.genecards.org/cgi-bin/carddisp.pl?gene=CDKN2B-AS1
AKT3	AKT Serine/Threonine Kinase 3	Protein Coding	61	GC01M243488	29.2068	https://www.genecards.org/cgi-bin/carddisp.pl?gene=AKT3
H2AC18	H2A Clustered Histone 18	Protein Coding	35	GC01M153135	29.1985	https://www.genecards.org/cgi-bin/carddisp.pl?gene=H2AC18
HSPA5	Heat Shock Protein Family A (Hsp70) Member 5	Protein Coding	55	GC09M125234	29.19	https://www.genecards.org/cgi-bin/carddisp.pl?gene=HSPA5
NQO2	N-Ribosyldihydronicotinamide:Quinone Reductase 2	Protein Coding	51	GC06P003374	29.1864	https://www.genecards.org/cgi-bin/carddisp.pl?gene=NQO2
MMP3	Matrix Metallopeptidase 3	Protein Coding	57	GC11M102835	29.1174	https://www.genecards.org/cgi-bin/carddisp.pl?gene=MMP3
NEAT1	Nuclear Paraspeckle Assembly Transcript 1	RNA Gene	28	GC11P071405	29.1004	https://www.genecards.org/cgi-bin/carddisp.pl?gene=NEAT1
LCAL1	Lung Cancer Associated LncRNA 1	RNA Gene	14	GC06M079274	29.0582	https://www.genecards.org/cgi-bin/carddisp.pl?gene=LCAL1
EDN1	Endothelin 1	Protein Coding	55	GC06P012256	29.0547	https://www.genecards.org/cgi-bin/carddisp.pl?gene=EDN1
EPHA2	EPH Receptor A2	Protein Coding	60	GC01M016124	29.0537	https://www.genecards.org/cgi-bin/carddisp.pl?gene=EPHA2
KRT8	Keratin 8	Protein Coding	53	GC12M052897	29.0408	https://www.genecards.org/cgi-bin/carddisp.pl?gene=KRT8
B2M	Beta-2-Microglobulin	Protein Coding	56	GC15P044711	29.0365	https://www.genecards.org/cgi-bin/carddisp.pl?gene=B2M
WRAP53	WD Repeat Containing Antisense To TP53	Protein Coding	47	GC17P012069	29.0272	https://www.genecards.org/cgi-bin/carddisp.pl?gene=WRAP53
TIMP2	TIMP Metallopeptidase Inhibitor 2	Protein Coding	48	GC17M078852	29.0026	https://www.genecards.org/cgi-bin/carddisp.pl?gene=TIMP2
RUNX3	RUNX Family Transcription Factor 3	Protein Coding	50	GC01M024899	28.9111	https://www.genecards.org/cgi-bin/carddisp.pl?gene=RUNX3
SFTA3	Surfactant Associated 3	RNA Gene	36	GC14M036474	28.8939	https://www.genecards.org/cgi-bin/carddisp.pl?gene=SFTA3
MITF	Melanocyte Inducing Transcription Factor	Protein Coding	55	GC03P069788	28.8828	https://www.genecards.org/cgi-bin/carddisp.pl?gene=MITF
IL1A	Interleukin 1 Alpha	Protein Coding	52	GC02M112773	28.8721	https://www.genecards.org/cgi-bin/carddisp.pl?gene=IL1A
CCNE1	Cyclin E1	Protein Coding	55	GC19P029811	28.8313	https://www.genecards.org/cgi-bin/carddisp.pl?gene=CCNE1
CYP2D6	Cytochrome P450 Family 2 Subfamily D Member 6	Protein Coding	53	GC22M042126	28.8269	https://www.genecards.org/cgi-bin/carddisp.pl?gene=CYP2D6
SOS1	SOS Ras/Rac Guanine Nucleotide Exchange Factor 1	Protein Coding	56	GC02M039075	28.8032	https://www.genecards.org/cgi-bin/carddisp.pl?gene=SOS1
GJA1	Gap Junction Protein Alpha 1	Protein Coding	57	GC06P121436	28.7983	https://www.genecards.org/cgi-bin/carddisp.pl?gene=GJA1
CDH2	Cadherin 2	Protein Coding	59	GC18M028543	28.7595	https://www.genecards.org/cgi-bin/carddisp.pl?gene=CDH2
TIMP3	TIMP Metallopeptidase Inhibitor 3	Protein Coding	50	GC22P047302	28.7557	https://www.genecards.org/cgi-bin/carddisp.pl?gene=TIMP3
LOC109504725	Androgen Receptor Repeat Instability Region	Functional Element	4	GC0XP067546	28.7377	https://www.genecards.org/cgi-bin/carddisp.pl?gene=LOC109504725
DMD	Dystrophin	Protein Coding	52	GC0XM031097	28.684	https://www.genecards.org/cgi-bin/carddisp.pl?gene=DMD
RARA	Retinoic Acid Receptor Alpha	Protein Coding	57	GC17P040309	28.6745	https://www.genecards.org/cgi-bin/carddisp.pl?gene=RARA
ELANE	Elastase, Neutrophil Expressed	Protein Coding	58	GC19P004053	28.6668	https://www.genecards.org/cgi-bin/carddisp.pl?gene=ELANE
TRIP13	Thyroid Hormone Receptor Interactor 13	Protein Coding	47	GC05P000892	28.6645	https://www.genecards.org/cgi-bin/carddisp.pl?gene=TRIP13
THBS1	Thrombospondin 1	Protein Coding	52	GC15P039581	28.6255	https://www.genecards.org/cgi-bin/carddisp.pl?gene=THBS1
CFLAR	CASP8 And FADD Like Apoptosis Regulator	Protein Coding	51	GC02P201126	28.6117	https://www.genecards.org/cgi-bin/carddisp.pl?gene=CFLAR
MIR449A	MicroRNA 449a	RNA Gene	23	GC05M055171	28.6087	https://www.genecards.org/cgi-bin/carddisp.pl?gene=MIR449A
CEACAM3	CEA Cell Adhesion Molecule 3	Protein Coding	49	GC19P041796	28.5996	https://www.genecards.org/cgi-bin/carddisp.pl?gene=CEACAM3
SYP	Synaptophysin	Protein Coding	52	GC0XM049187	28.5597	https://www.genecards.org/cgi-bin/carddisp.pl?gene=SYP
GAPDH	Glyceraldehyde-3-Phosphate Dehydrogenase	Protein Coding	57	GC12P024813	28.5535	https://www.genecards.org/cgi-bin/carddisp.pl?gene=GAPDH
MIR181B1	MicroRNA 181b-1	RNA Gene	22	GC01M198858	28.5499	https://www.genecards.org/cgi-bin/carddisp.pl?gene=MIR181B1
YAP1	Yes1 Associated Transcriptional Regulator	Protein Coding	55	GC11P102110	28.5211	https://www.genecards.org/cgi-bin/carddisp.pl?gene=YAP1
GPC3	Glypican 3	Protein Coding	53	GC0XM133535	28.5094	https://www.genecards.org/cgi-bin/carddisp.pl?gene=GPC3
LGALS3	Galectin 3	Protein Coding	52	GC14P055124	28.4375	https://www.genecards.org/cgi-bin/carddisp.pl?gene=LGALS3
CYP3A4	Cytochrome P450 Family 3 Subfamily A Member 4	Protein Coding	56	GC07M099759	28.4328	https://www.genecards.org/cgi-bin/carddisp.pl?gene=CYP3A4
TGFB2	Transforming Growth Factor Beta 2	Protein Coding	58	GC01P218345	28.3988	https://www.genecards.org/cgi-bin/carddisp.pl?gene=TGFB2
MYCL	MYCL Proto-Oncogene, BHLH Transcription Factor	Protein Coding	44	GC01M039895	28.3848	https://www.genecards.org/cgi-bin/carddisp.pl?gene=MYCL
TMEM127	Transmembrane Protein 127	Protein Coding	46	GC02M096248	28.3712	https://www.genecards.org/cgi-bin/carddisp.pl?gene=TMEM127
PTHLH	Parathyroid Hormone Like Hormone	Protein Coding	52	GC12M027959	28.3209	https://www.genecards.org/cgi-bin/carddisp.pl?gene=PTHLH
PKM	Pyruvate Kinase M1/2	Protein Coding	56	GC15M072199	28.2987	https://www.genecards.org/cgi-bin/carddisp.pl?gene=PKM
BMI1	BMI1 Proto-Oncogene, Polycomb Ring Finger	Protein Coding	50	GC10P022326	28.2426	https://www.genecards.org/cgi-bin/carddisp.pl?gene=BMI1
GSTM3	Glutathione S-Transferase Mu 3	Protein Coding	53	GC01M109733	28.2187	https://www.genecards.org/cgi-bin/carddisp.pl?gene=GSTM3
CTSB	Cathepsin B	Protein Coding	59	GC08M011842	28.2092	https://www.genecards.org/cgi-bin/carddisp.pl?gene=CTSB
SPARC	Secreted Protein Acidic And Cysteine Rich	Protein Coding	56	GC05M151661	28.2065	https://www.genecards.org/cgi-bin/carddisp.pl?gene=SPARC
PRKDC	Protein Kinase, DNA-Activated, Catalytic Subunit	Protein Coding	57	GC08M047773	28.1932	https://www.genecards.org/cgi-bin/carddisp.pl?gene=PRKDC
FASN	Fatty Acid Synthase	Protein Coding	55	GC17M082078	28.1862	https://www.genecards.org/cgi-bin/carddisp.pl?gene=FASN
LOC107303340	3p25 Von Hippel-Lindau Tumor Suppressor, E3 Ubiquitin Protein Ligase Alu-Mediated Recombination Region	Functional Element	4	GC03P014001	28.1674	https://www.genecards.org/cgi-bin/carddisp.pl?gene=LOC107303340
IL2RA	Interleukin 2 Receptor Subunit Alpha	Protein Coding	57	GC10M006010	28.1138	https://www.genecards.org/cgi-bin/carddisp.pl?gene=IL2RA
BMPR2	Bone Morphogenetic Protein Receptor Type 2	Protein Coding	57	GC02P202376	28.0681	https://www.genecards.org/cgi-bin/carddisp.pl?gene=BMPR2
EDNRA	Endothelin Receptor Type A	Protein Coding	56	GC04P147480	28.0341	https://www.genecards.org/cgi-bin/carddisp.pl?gene=EDNRA
ACE	Angiotensin I Converting Enzyme	Protein Coding	59	GC17P063477	27.9834	https://www.genecards.org/cgi-bin/carddisp.pl?gene=ACE
TNFRSF1A	TNF Receptor Superfamily Member 1A	Protein Coding	57	GC12M006328	27.9805	https://www.genecards.org/cgi-bin/carddisp.pl?gene=TNFRSF1A
RAD54B	RAD54 Homolog B	Protein Coding	49	GC08M094371	27.973	https://www.genecards.org/cgi-bin/carddisp.pl?gene=RAD54B
FOXM1	Forkhead Box M1	Protein Coding	50	GC12M002857	27.9615	https://www.genecards.org/cgi-bin/carddisp.pl?gene=FOXM1
FOXO3	Forkhead Box O3	Protein Coding	53	GC06P108559	27.9292	https://www.genecards.org/cgi-bin/carddisp.pl?gene=FOXO3
MT-CYB	Mitochondrially Encoded Cytochrome B	Protein Coding	38	GCMTP014749	27.9068	https://www.genecards.org/cgi-bin/carddisp.pl?gene=MT-CYB
MIR193A	MicroRNA 193a	RNA Gene	22	GC17P031559	27.8001	https://www.genecards.org/cgi-bin/carddisp.pl?gene=MIR193A
HSPA4	Heat Shock Protein Family A (Hsp70) Member 4	Protein Coding	49	GC05P133054	27.7963	https://www.genecards.org/cgi-bin/carddisp.pl?gene=HSPA4
BAK1	BCL2 Antagonist/Killer 1	Protein Coding	52	GC06M033572	27.79	https://www.genecards.org/cgi-bin/carddisp.pl?gene=BAK1
ALOX5	Arachidonate 5-Lipoxygenase	Protein Coding	54	GC10P045374	27.7585	https://www.genecards.org/cgi-bin/carddisp.pl?gene=ALOX5
ANXA5	Annexin A5	Protein Coding	52	GC04M121667	27.7452	https://www.genecards.org/cgi-bin/carddisp.pl?gene=ANXA5
FAM13A	Family With Sequence Similarity 13 Member A	Protein Coding	46	GC04M088725	27.7384	https://www.genecards.org/cgi-bin/carddisp.pl?gene=FAM13A
NRP1	Neuropilin 1	Protein Coding	54	GC10M033177	27.7053	https://www.genecards.org/cgi-bin/carddisp.pl?gene=NRP1
XPC	XPC Complex Subunit, DNA Damage Recognition And Repair Factor	Protein Coding	52	GC03M022324	27.6981	https://www.genecards.org/cgi-bin/carddisp.pl?gene=XPC
SKP2	S-Phase Kinase Associated Protein 2	Protein Coding	50	GC05P036151	27.683	https://www.genecards.org/cgi-bin/carddisp.pl?gene=SKP2
BCAR4	Breast Cancer Anti-Estrogen Resistance 4	RNA Gene	20	GC16M012625	27.6794	https://www.genecards.org/cgi-bin/carddisp.pl?gene=BCAR4
IL7	Interleukin 7	Protein Coding	50	GC08M078689	27.6707	https://www.genecards.org/cgi-bin/carddisp.pl?gene=IL7
SIRT1	Sirtuin 1	Protein Coding	56	GC10P067884	27.6574	https://www.genecards.org/cgi-bin/carddisp.pl?gene=SIRT1
ANGPT2	Angiopoietin 2	Protein Coding	55	GC08M006499	27.6089	https://www.genecards.org/cgi-bin/carddisp.pl?gene=ANGPT2
RPS6KB1	Ribosomal Protein S6 Kinase B1	Protein Coding	55	GC17P059893	27.608	https://www.genecards.org/cgi-bin/carddisp.pl?gene=RPS6KB1
GAS5	Growth Arrest Specific 5	RNA Gene	26	GC01M173947	27.5768	https://www.genecards.org/cgi-bin/carddisp.pl?gene=GAS5
SOX2	SRY-Box Transcription Factor 2	Protein Coding	52	GC03P181711	27.5673	https://www.genecards.org/cgi-bin/carddisp.pl?gene=SOX2
IRS1	Insulin Receptor Substrate 1	Protein Coding	53	GC02M226731	27.4965	https://www.genecards.org/cgi-bin/carddisp.pl?gene=IRS1
CD4	CD4 Molecule	Protein Coding	57	GC12P006786	27.4315	https://www.genecards.org/cgi-bin/carddisp.pl?gene=CD4
MSLN	Mesothelin	Protein Coding	50	GC16P014410	27.4143	https://www.genecards.org/cgi-bin/carddisp.pl?gene=MSLN
HABP2	Hyaluronan Binding Protein 2	Protein Coding	52	GC10P113550	27.4086	https://www.genecards.org/cgi-bin/carddisp.pl?gene=HABP2
FANCE	FA Complementation Group E	Protein Coding	49	GC06P096218	27.4045	https://www.genecards.org/cgi-bin/carddisp.pl?gene=FANCE
EPHX1	Epoxide Hydrolase 1	Protein Coding	52	GC01P225810	27.3591	https://www.genecards.org/cgi-bin/carddisp.pl?gene=EPHX1
CD82	CD82 Molecule	Protein Coding	50	GC11P044586	27.3139	https://www.genecards.org/cgi-bin/carddisp.pl?gene=CD82
EZR	Ezrin	Protein Coding	53	GC06M158765	27.2948	https://www.genecards.org/cgi-bin/carddisp.pl?gene=EZR
VEGFD	Vascular Endothelial Growth Factor D	Protein Coding	47	GC0XM015345	27.2864	https://www.genecards.org/cgi-bin/carddisp.pl?gene=VEGFD
CREBBP	CREB Binding Protein	Protein Coding	60	GC16M009385	27.2847	https://www.genecards.org/cgi-bin/carddisp.pl?gene=CREBBP
STN1	STN1 Subunit Of CST Complex	Protein Coding	46	GC10M103986	27.2684	https://www.genecards.org/cgi-bin/carddisp.pl?gene=STN1
RNF43	Ring Finger Protein 43	Protein Coding	46	GC17M058352	27.2525	https://www.genecards.org/cgi-bin/carddisp.pl?gene=RNF43
DAPK1	Death Associated Protein Kinase 1	Protein Coding	56	GC09P087497	27.248	https://www.genecards.org/cgi-bin/carddisp.pl?gene=DAPK1
MIR9-3	MicroRNA 9-3	RNA Gene	22	GC15P089368	27.2248	https://www.genecards.org/cgi-bin/carddisp.pl?gene=MIR9-3
GDF15	Growth Differentiation Factor 15	Protein Coding	50	GC19P075774	27.2084	https://www.genecards.org/cgi-bin/carddisp.pl?gene=GDF15
BSCL2	BSCL2 Lipid Droplet Biogenesis Associated, Seipin	Protein Coding	51	GC11M102413	27.1686	https://www.genecards.org/cgi-bin/carddisp.pl?gene=BSCL2
MIR144	MicroRNA 144	RNA Gene	21	GC17M053603	27.1569	https://www.genecards.org/cgi-bin/carddisp.pl?gene=MIR144
CT83	Cancer/Testis Antigen 83	Protein Coding	35	GC0XM116461	27.0889	https://www.genecards.org/cgi-bin/carddisp.pl?gene=CT83
CD36	CD36 Molecule	Protein Coding	56	GC07P080369	27.0789	https://www.genecards.org/cgi-bin/carddisp.pl?gene=CD36
TNFRSF10A	TNF Receptor Superfamily Member 10a	Protein Coding	52	GC08M023190	27.0395	https://www.genecards.org/cgi-bin/carddisp.pl?gene=TNFRSF10A
CDH13	Cadherin 13	Protein Coding	51	GC16P082626	26.9953	https://www.genecards.org/cgi-bin/carddisp.pl?gene=CDH13
ARAF	A-Raf Proto-Oncogene, Serine/Threonine Kinase	Protein Coding	53	GC0XP047768	26.9711	https://www.genecards.org/cgi-bin/carddisp.pl?gene=ARAF
FARSB	Phenylalanyl-TRNA Synthetase Subunit Beta	Protein Coding	51	GC02M222570	26.9609	https://www.genecards.org/cgi-bin/carddisp.pl?gene=FARSB
ANXA2	Annexin A2	Protein Coding	55	GC15M060347	26.9494	https://www.genecards.org/cgi-bin/carddisp.pl?gene=ANXA2
HDAC9	Histone Deacetylase 9	Protein Coding	56	GC07P018086	26.9027	https://www.genecards.org/cgi-bin/carddisp.pl?gene=HDAC9
IGFBP1	Insulin Like Growth Factor Binding Protein 1	Protein Coding	50	GC07P048326	26.8961	https://www.genecards.org/cgi-bin/carddisp.pl?gene=IGFBP1
CSF1	Colony Stimulating Factor 1	Protein Coding	51	GC01P109911	26.8475	https://www.genecards.org/cgi-bin/carddisp.pl?gene=CSF1
DPP9	Dipeptidyl Peptidase 9	Protein Coding	50	GC19M007624	26.8273	https://www.genecards.org/cgi-bin/carddisp.pl?gene=DPP9
CCND3	Cyclin D3	Protein Coding	53	GC06M041934	26.8256	https://www.genecards.org/cgi-bin/carddisp.pl?gene=CCND3
SCGB1A1	Secretoglobin Family 1A Member 1	Protein Coding	47	GC11P062405	26.8053	https://www.genecards.org/cgi-bin/carddisp.pl?gene=SCGB1A1
TLR9	Toll Like Receptor 9	Protein Coding	53	GC03M052222	26.7626	https://www.genecards.org/cgi-bin/carddisp.pl?gene=TLR9
CLDN7	Claudin 7	Protein Coding	46	GC17M007259	26.7563	https://www.genecards.org/cgi-bin/carddisp.pl?gene=CLDN7
OPCML	Opioid Binding Protein/Cell Adhesion Molecule Like	Protein Coding	50	GC11M132405	26.7451	https://www.genecards.org/cgi-bin/carddisp.pl?gene=OPCML
CD24	CD24 Molecule	Protein Coding	41	GC06M106969	26.6452	https://www.genecards.org/cgi-bin/carddisp.pl?gene=CD24
RTEL1-TNFRSF6B	RTEL1-TNFRSF6B Readthrough (NMD Candidate)	RNA Gene	22	GC20P063657	26.6446	https://www.genecards.org/cgi-bin/carddisp.pl?gene=RTEL1-TNFRSF6B
ENO1	Enolase 1	Protein Coding	54	GC01M008861	26.6058	https://www.genecards.org/cgi-bin/carddisp.pl?gene=ENO1
POSTN	Periostin	Protein Coding	50	GC13M037562	26.6044	https://www.genecards.org/cgi-bin/carddisp.pl?gene=POSTN
TH2LCRR	T Helper Type 2 Locus Control Region Associated RNA	RNA Gene	17	GC05M132631	26.5683	https://www.genecards.org/cgi-bin/carddisp.pl?gene=TH2LCRR
HLA-B	Major Histocompatibility Complex, Class I, B	Protein Coding	52	GC06M074887	26.557	https://www.genecards.org/cgi-bin/carddisp.pl?gene=HLA-B
MIR24-2	MicroRNA 24-2	RNA Gene	22	GC19M014848	26.5176	https://www.genecards.org/cgi-bin/carddisp.pl?gene=MIR24-2
PTPRJ	Protein Tyrosine Phosphatase Receptor Type J	Protein Coding	55	GC11P048002	26.4835	https://www.genecards.org/cgi-bin/carddisp.pl?gene=PTPRJ
BID	BH3 Interacting Domain Death Agonist	Protein Coding	52	GC22M017734	26.4524	https://www.genecards.org/cgi-bin/carddisp.pl?gene=BID
JAK1	Janus Kinase 1	Protein Coding	60	GC01M064833	26.4363	https://www.genecards.org/cgi-bin/carddisp.pl?gene=JAK1
MIR9-1	MicroRNA 9-1	RNA Gene	23	GC01M156420	26.4316	https://www.genecards.org/cgi-bin/carddisp.pl?gene=MIR9-1
BCL2L11	BCL2 Like 11	Protein Coding	52	GC02P111119	26.4262	https://www.genecards.org/cgi-bin/carddisp.pl?gene=BCL2L11
SDHAF2	Succinate Dehydrogenase Complex Assembly Factor 2	Protein Coding	49	GC11P061430	26.422	https://www.genecards.org/cgi-bin/carddisp.pl?gene=SDHAF2
FGA	Fibrinogen Alpha Chain	Protein Coding	56	GC04M154583	26.4115	https://www.genecards.org/cgi-bin/carddisp.pl?gene=FGA
IFI27	Interferon Alpha Inducible Protein 27	Protein Coding	44	GC14P094104	26.4037	https://www.genecards.org/cgi-bin/carddisp.pl?gene=IFI27
MT-ND1	Mitochondrially Encoded NADH:Ubiquinone Oxidoreductase Core Subunit 1	Protein Coding	36	GCMTP003309	26.391	https://www.genecards.org/cgi-bin/carddisp.pl?gene=MT-ND1
SERPINB5	Serpin Family B Member 5	Protein Coding	49	GC18P063476	26.3889	https://www.genecards.org/cgi-bin/carddisp.pl?gene=SERPINB5
TUG1	Taurine Up-Regulated 1	Protein Coding	26	GC22P030969	26.3883	https://www.genecards.org/cgi-bin/carddisp.pl?gene=TUG1
HLA-DQB1	Major Histocompatibility Complex, Class II, DQ Beta 1	Protein Coding	48	GC06M074984	26.3814	https://www.genecards.org/cgi-bin/carddisp.pl?gene=HLA-DQB1
BSG	Basigin (Ok Blood Group)	Protein Coding	51	GC19P000571	26.356	https://www.genecards.org/cgi-bin/carddisp.pl?gene=BSG
CA9	Carbonic Anhydrase 9	Protein Coding	53	GC09P035673	26.3015	https://www.genecards.org/cgi-bin/carddisp.pl?gene=CA9
HMGA2	High Mobility Group AT-Hook 2	Protein Coding	50	GC12P065824	26.2694	https://www.genecards.org/cgi-bin/carddisp.pl?gene=HMGA2
ACTA2	Actin Alpha 2, Smooth Muscle	Protein Coding	53	GC10M088935	26.2606	https://www.genecards.org/cgi-bin/carddisp.pl?gene=ACTA2
ABCC2	ATP Binding Cassette Subfamily C Member 2	Protein Coding	55	GC10P099782	26.2402	https://www.genecards.org/cgi-bin/carddisp.pl?gene=ABCC2
S100A4	S100 Calcium Binding Protein A4	Protein Coding	51	GC01M153543	26.2399	https://www.genecards.org/cgi-bin/carddisp.pl?gene=S100A4
KRT5	Keratin 5	Protein Coding	52	GC12M052514	26.2303	https://www.genecards.org/cgi-bin/carddisp.pl?gene=KRT5
MIR196B	MicroRNA 196b	RNA Gene	24	GC07M027699	26.1946	https://www.genecards.org/cgi-bin/carddisp.pl?gene=MIR196B
GATA6	GATA Binding Protein 6	Protein Coding	53	GC18P022169	26.1842	https://www.genecards.org/cgi-bin/carddisp.pl?gene=GATA6
MIR139	MicroRNA 139	RNA Gene	23	GC11M072615	26.1092	https://www.genecards.org/cgi-bin/carddisp.pl?gene=MIR139
COMT	Catechol-O-Methyltransferase	Protein Coding	59	GC22P019941	25.992	https://www.genecards.org/cgi-bin/carddisp.pl?gene=COMT
MIR520C	MicroRNA 520c	RNA Gene	20	GC19P076805	25.9776	https://www.genecards.org/cgi-bin/carddisp.pl?gene=MIR520C
CDC42	Cell Division Cycle 42	Protein Coding	57	GC01P022052	25.9747	https://www.genecards.org/cgi-bin/carddisp.pl?gene=CDC42
CCR7	C-C Motif Chemokine Receptor 7	Protein Coding	51	GC17M054140	25.9667	https://www.genecards.org/cgi-bin/carddisp.pl?gene=CCR7
EPHB4	EPH Receptor B4	Protein Coding	60	GC07M103494	25.9584	https://www.genecards.org/cgi-bin/carddisp.pl?gene=EPHB4
LOC100507346	Uncharacterized LOC100507346	RNA Gene	12	GC09P095463	25.9575	https://www.genecards.org/cgi-bin/carddisp.pl?gene=LOC100507346
EML4	EMAP Like 4	Protein Coding	46	GC02P042169	25.9344	https://www.genecards.org/cgi-bin/carddisp.pl?gene=EML4
MIR424	MicroRNA 424	RNA Gene	21	GC0XM134709	25.9197	https://www.genecards.org/cgi-bin/carddisp.pl?gene=MIR424
DMBT1	Deleted In Malignant Brain Tumors 1	Protein Coding	46	GC10P122560	25.9035	https://www.genecards.org/cgi-bin/carddisp.pl?gene=DMBT1
SOCS1	Suppressor Of Cytokine Signaling 1	Protein Coding	52	GC16M012594	25.8674	https://www.genecards.org/cgi-bin/carddisp.pl?gene=SOCS1
AXL	AXL Receptor Tyrosine Kinase	Protein Coding	59	GC19P041219	25.8645	https://www.genecards.org/cgi-bin/carddisp.pl?gene=AXL
ITGAV	Integrin Subunit Alpha V	Protein Coding	55	GC02P186589	25.8484	https://www.genecards.org/cgi-bin/carddisp.pl?gene=ITGAV
CTNND1	Catenin Delta 1	Protein Coding	52	GC11P058242	25.8375	https://www.genecards.org/cgi-bin/carddisp.pl?gene=CTNND1
MIR296	MicroRNA 296	RNA Gene	21	GC20M058817	25.8233	https://www.genecards.org/cgi-bin/carddisp.pl?gene=MIR296
EGR1	Early Growth Response 1	Protein Coding	52	GC05P138465	25.8066	https://www.genecards.org/cgi-bin/carddisp.pl?gene=EGR1
TXN	Thioredoxin	Protein Coding	52	GC09M110243	25.7934	https://www.genecards.org/cgi-bin/carddisp.pl?gene=TXN
EWSR1	EWS RNA Binding Protein 1	Protein Coding	51	GC22P047149	25.7593	https://www.genecards.org/cgi-bin/carddisp.pl?gene=EWSR1
MIR661	MicroRNA 661	RNA Gene	19	GC08M143945	25.753	https://www.genecards.org/cgi-bin/carddisp.pl?gene=MIR661
ATP11A	ATPase Phospholipid Transporting 11A	Protein Coding	50	GC13P112690	25.7438	https://www.genecards.org/cgi-bin/carddisp.pl?gene=ATP11A
GADD45A	Growth Arrest And DNA Damage Inducible Alpha	Protein Coding	50	GC01P067685	25.722	https://www.genecards.org/cgi-bin/carddisp.pl?gene=GADD45A
KCNQ1OT1	KCNQ1 Opposite Strand/Antisense Transcript 1	RNA Gene	30	GC11M005009	25.7174	https://www.genecards.org/cgi-bin/carddisp.pl?gene=KCNQ1OT1
E2F3	E2F Transcription Factor 3	Protein Coding	48	GC06P020402	25.7103	https://www.genecards.org/cgi-bin/carddisp.pl?gene=E2F3
WRN	WRN RecQ Like Helicase	Protein Coding	53	GC08P031033	25.7092	https://www.genecards.org/cgi-bin/carddisp.pl?gene=WRN
ELN	Elastin	Protein Coding	50	GC07P074027	25.6013	https://www.genecards.org/cgi-bin/carddisp.pl?gene=ELN
ITGA6	Integrin Subunit Alpha 6	Protein Coding	56	GC02P172427	25.5825	https://www.genecards.org/cgi-bin/carddisp.pl?gene=ITGA6
LZTS1	Leucine Zipper Tumor Suppressor 1	Protein Coding	45	GC08M020246	25.515	https://www.genecards.org/cgi-bin/carddisp.pl?gene=LZTS1
YBX1	Y-Box Binding Protein 1	Protein Coding	46	GC01P042682	25.5068	https://www.genecards.org/cgi-bin/carddisp.pl?gene=YBX1
CTAG2	Cancer/Testis Antigen 2	Protein Coding	39	GC0XM154651	25.4861	https://www.genecards.org/cgi-bin/carddisp.pl?gene=CTAG2
MAP2K2	Mitogen-Activated Protein Kinase Kinase 2	Protein Coding	61	GC19M004090	25.4502	https://www.genecards.org/cgi-bin/carddisp.pl?gene=MAP2K2
NCAM1	Neural Cell Adhesion Molecule 1	Protein Coding	55	GC11P112961	25.4179	https://www.genecards.org/cgi-bin/carddisp.pl?gene=NCAM1
CTSD	Cathepsin D	Protein Coding	59	GC11M001752	25.41	https://www.genecards.org/cgi-bin/carddisp.pl?gene=CTSD
MIR196A1	MicroRNA 196a-1	RNA Gene	24	GC17M048632	25.3954	https://www.genecards.org/cgi-bin/carddisp.pl?gene=MIR196A1
GSK3B	Glycogen Synthase Kinase 3 Beta	Protein Coding	57	GC03M119821	25.3821	https://www.genecards.org/cgi-bin/carddisp.pl?gene=GSK3B
PTPN12	Protein Tyrosine Phosphatase Non-Receptor Type 12	Protein Coding	55	GC07P077537	25.3507	https://www.genecards.org/cgi-bin/carddisp.pl?gene=PTPN12
PPP2R1A	Protein Phosphatase 2 Scaffold Subunit Aalpha	Protein Coding	54	GC19P076715	25.3466	https://www.genecards.org/cgi-bin/carddisp.pl?gene=PPP2R1A
MTUS1	Microtubule Associated Scaffold Protein 1	Protein Coding	42	GC08M017643	25.3436	https://www.genecards.org/cgi-bin/carddisp.pl?gene=MTUS1
ANXA1	Annexin A1	Protein Coding	54	GC09P073151	25.3268	https://www.genecards.org/cgi-bin/carddisp.pl?gene=ANXA1
NOS3	Nitric Oxide Synthase 3	Protein Coding	56	GC07P151271	25.3091	https://www.genecards.org/cgi-bin/carddisp.pl?gene=NOS3
ERG	ETS Transcription Factor ERG	Protein Coding	53	GC21M038367	25.2657	https://www.genecards.org/cgi-bin/carddisp.pl?gene=ERG
CXCR1	C-X-C Motif Chemokine Receptor 1	Protein Coding	50	GC02M218162	25.2256	https://www.genecards.org/cgi-bin/carddisp.pl?gene=CXCR1
TCF7L2	Transcription Factor 7 Like 2	Protein Coding	53	GC10P112950	25.2152	https://www.genecards.org/cgi-bin/carddisp.pl?gene=TCF7L2
CEBPA	CCAAT Enhancer Binding Protein Alpha	Protein Coding	53	GC19M033299	25.2089	https://www.genecards.org/cgi-bin/carddisp.pl?gene=CEBPA
CD8A	CD8a Molecule	Protein Coding	54	GC02M086784	25.1914	https://www.genecards.org/cgi-bin/carddisp.pl?gene=CD8A
LAMC2	Laminin Subunit Gamma 2	Protein Coding	54	GC01P183186	25.1908	https://www.genecards.org/cgi-bin/carddisp.pl?gene=LAMC2
INS	Insulin	Protein Coding	54	GC11M002159	25.1766	https://www.genecards.org/cgi-bin/carddisp.pl?gene=INS
HNRNPUL2-BSCL2	HNRNPUL2-BSCL2 Readthrough (NMD Candidate)	RNA Gene	18	GC11M102414	25.1707	https://www.genecards.org/cgi-bin/carddisp.pl?gene=HNRNPUL2-BSCL2
CXCR2	C-X-C Motif Chemokine Receptor 2	Protein Coding	57	GC02P218125	25.1662	https://www.genecards.org/cgi-bin/carddisp.pl?gene=CXCR2
CASP7	Caspase 7	Protein Coding	56	GC10P113679	25.1352	https://www.genecards.org/cgi-bin/carddisp.pl?gene=CASP7
UGT1A1	UDP Glucuronosyltransferase Family 1 Member A1	Protein Coding	57	GC02P233760	25.0752	https://www.genecards.org/cgi-bin/carddisp.pl?gene=UGT1A1
SPINK1	Serine Peptidase Inhibitor Kazal Type 1	Protein Coding	48	GC05M147825	25.0574	https://www.genecards.org/cgi-bin/carddisp.pl?gene=SPINK1
LEP	Leptin	Protein Coding	53	GC07P128241	25.0463	https://www.genecards.org/cgi-bin/carddisp.pl?gene=LEP
ERCC3	ERCC Excision Repair 3, TFIIH Core Complex Helicase Subunit	Protein Coding	53	GC02M127257	25.0382	https://www.genecards.org/cgi-bin/carddisp.pl?gene=ERCC3
EIF4E	Eukaryotic Translation Initiation Factor 4E	Protein Coding	56	GC04M098879	25.0322	https://www.genecards.org/cgi-bin/carddisp.pl?gene=EIF4E
ALDH1A1	Aldehyde Dehydrogenase 1 Family Member A1	Protein Coding	54	GC09M072900	25.0282	https://www.genecards.org/cgi-bin/carddisp.pl?gene=ALDH1A1
GPX1	Glutathione Peroxidase 1	Protein Coding	52	GC03M051874	24.9862	https://www.genecards.org/cgi-bin/carddisp.pl?gene=GPX1
SST	Somatostatin	Protein Coding	47	GC03M187668	24.9795	https://www.genecards.org/cgi-bin/carddisp.pl?gene=SST
POU5F1	POU Class 5 Homeobox 1	Protein Coding	51	GC06M074881	24.9749	https://www.genecards.org/cgi-bin/carddisp.pl?gene=POU5F1
CD40	CD40 Molecule	Protein Coding	57	GC20P046118	24.9566	https://www.genecards.org/cgi-bin/carddisp.pl?gene=CD40
NCOA3	Nuclear Receptor Coactivator 3	Protein Coding	54	GC20P047501	24.9455	https://www.genecards.org/cgi-bin/carddisp.pl?gene=NCOA3
MAP3K6	Mitogen-Activated Protein Kinase Kinase Kinase 6	Protein Coding	50	GC01M028287	24.9297	https://www.genecards.org/cgi-bin/carddisp.pl?gene=MAP3K6
COL1A1	Collagen Type I Alpha 1 Chain	Protein Coding	56	GC17M054676	24.9246	https://www.genecards.org/cgi-bin/carddisp.pl?gene=COL1A1
CCL11	C-C Motif Chemokine Ligand 11	Protein Coding	52	GC17P034285	24.869	https://www.genecards.org/cgi-bin/carddisp.pl?gene=CCL11
NSD1	Nuclear Receptor Binding SET Domain Protein 1	Protein Coding	51	GC05P178641	24.8526	https://www.genecards.org/cgi-bin/carddisp.pl?gene=NSD1
FOXE1	Forkhead Box E1	Protein Coding	48	GC09P097853	24.8524	https://www.genecards.org/cgi-bin/carddisp.pl?gene=FOXE1
TKT	Transketolase	Protein Coding	52	GC03M053224	24.8387	https://www.genecards.org/cgi-bin/carddisp.pl?gene=TKT
PRKCD	Protein Kinase C Delta	Protein Coding	59	GC03P053156	24.8365	https://www.genecards.org/cgi-bin/carddisp.pl?gene=PRKCD
FENDRR	FOXF1 Adjacent Non-Coding Developmental Regulatory RNA	RNA Gene	22	GC16M086511	24.8291	https://www.genecards.org/cgi-bin/carddisp.pl?gene=FENDRR
GSN	Gelsolin	Protein Coding	56	GC09P121201	24.8233	https://www.genecards.org/cgi-bin/carddisp.pl?gene=GSN
GNG3	G Protein Subunit Gamma 3	Protein Coding	44	GC11P062851	24.8007	https://www.genecards.org/cgi-bin/carddisp.pl?gene=GNG3
MIR149	MicroRNA 149	RNA Gene	26	GC02P240456	24.7955	https://www.genecards.org/cgi-bin/carddisp.pl?gene=MIR149
BCL6	BCL6 Transcription Repressor	Protein Coding	52	GC03M187721	24.7351	https://www.genecards.org/cgi-bin/carddisp.pl?gene=BCL6
HPGD	15-Hydroxyprostaglandin Dehydrogenase	Protein Coding	53	GC04M174490	24.7314	https://www.genecards.org/cgi-bin/carddisp.pl?gene=HPGD
MIR30B	MicroRNA 30b	RNA Gene	24	GC08M134800	24.6101	https://www.genecards.org/cgi-bin/carddisp.pl?gene=MIR30B
ID1	Inhibitor Of DNA Binding 1	Protein Coding	47	GC20P031605	24.5874	https://www.genecards.org/cgi-bin/carddisp.pl?gene=ID1
ZFHX3-AS1	ZFHX3 Antisense RNA 1	RNA Gene	17	GC16P072679	24.5537	https://www.genecards.org/cgi-bin/carddisp.pl?gene=ZFHX3-AS1
HBEGF	Heparin Binding EGF Like Growth Factor	Protein Coding	50	GC05M140332	24.5516	https://www.genecards.org/cgi-bin/carddisp.pl?gene=HBEGF
SMARCA2	SWI/SNF Related, Matrix Associated, Actin Dependent Regulator Of Chromatin, Subfamily A, Member 2	Protein Coding	56	GC09P001980	24.5379	https://www.genecards.org/cgi-bin/carddisp.pl?gene=SMARCA2
BAD	BCL2 Associated Agonist Of Cell Death	Protein Coding	51	GC11M102477	24.5345	https://www.genecards.org/cgi-bin/carddisp.pl?gene=BAD
MIR510	MicroRNA 510	RNA Gene	16	GC0XM147272	24.5321	https://www.genecards.org/cgi-bin/carddisp.pl?gene=MIR510
MIR181A2	MicroRNA 181a-2	RNA Gene	23	GC09P124692	24.5299	https://www.genecards.org/cgi-bin/carddisp.pl?gene=MIR181A2
ASCL1	Achaete-Scute Family BHLH Transcription Factor 1	Protein Coding	50	GC12P102957	24.5238	https://www.genecards.org/cgi-bin/carddisp.pl?gene=ASCL1
BPIFA1	BPI Fold Containing Family A Member 1	Protein Coding	43	GC20P033235	24.4912	https://www.genecards.org/cgi-bin/carddisp.pl?gene=BPIFA1
IL18	Interleukin 18	Protein Coding	50	GC11M112143	24.4615	https://www.genecards.org/cgi-bin/carddisp.pl?gene=IL18
CDX2	Caudal Type Homeobox 2	Protein Coding	48	GC13M027962	24.3995	https://www.genecards.org/cgi-bin/carddisp.pl?gene=CDX2
TH2-LCR	Th2 Cytokine Locus Control Region	Functional Element	3	GC05P132629	24.3942	https://www.genecards.org/cgi-bin/carddisp.pl?gene=TH2-LCR
MAGEA3	MAGE Family Member A3	Protein Coding	43	GC0XP152698	24.3425	https://www.genecards.org/cgi-bin/carddisp.pl?gene=MAGEA3
NOTCH3	Notch Receptor 3	Protein Coding	58	GC19M015159	24.3118	https://www.genecards.org/cgi-bin/carddisp.pl?gene=NOTCH3
STMN1	Stathmin 1	Protein Coding	51	GC01M025884	24.299	https://www.genecards.org/cgi-bin/carddisp.pl?gene=STMN1
TCIM	Transcriptional And Immune Response Regulator	Protein Coding	38	GC08P040153	24.2982	https://www.genecards.org/cgi-bin/carddisp.pl?gene=TCIM
JUP	Junction Plakoglobin	Protein Coding	55	GC17M041754	24.2868	https://www.genecards.org/cgi-bin/carddisp.pl?gene=JUP
XIST	X Inactive Specific Transcript	RNA Gene	26	GC0XM073820	24.2787	https://www.genecards.org/cgi-bin/carddisp.pl?gene=XIST
HSPA8	Heat Shock Protein Family A (Hsp70) Member 8	Protein Coding	56	GC11M123057	24.2405	https://www.genecards.org/cgi-bin/carddisp.pl?gene=HSPA8
PTK2B	Protein Tyrosine Kinase 2 Beta	Protein Coding	55	GC08P027311	24.2347	https://www.genecards.org/cgi-bin/carddisp.pl?gene=PTK2B
MIR152	MicroRNA 152	RNA Gene	23	GC17M048037	24.2245	https://www.genecards.org/cgi-bin/carddisp.pl?gene=MIR152
BIRC2	Baculoviral IAP Repeat Containing 2	Protein Coding	53	GC11P102347	24.2078	https://www.genecards.org/cgi-bin/carddisp.pl?gene=BIRC2
FSCN1	Fascin Actin-Bundling Protein 1	Protein Coding	51	GC07P005592	24.1982	https://www.genecards.org/cgi-bin/carddisp.pl?gene=FSCN1
ICOSLG	Inducible T Cell Costimulator Ligand	Protein Coding	48	GC21M044222	24.198	https://www.genecards.org/cgi-bin/carddisp.pl?gene=ICOSLG
CASC8	Cancer Susceptibility 8	RNA Gene	18	GC08M132935	24.1851	https://www.genecards.org/cgi-bin/carddisp.pl?gene=CASC8
MAGEA1	MAGE Family Member A1	Protein Coding	42	GC0XP153179	24.1762	https://www.genecards.org/cgi-bin/carddisp.pl?gene=MAGEA1
MAP2K4	Mitogen-Activated Protein Kinase Kinase 4	Protein Coding	53	GC17P012020	24.1727	https://www.genecards.org/cgi-bin/carddisp.pl?gene=MAP2K4
NOD2	Nucleotide Binding Oligomerization Domain Containing 2	Protein Coding	55	GC16P050693	24.1582	https://www.genecards.org/cgi-bin/carddisp.pl?gene=NOD2
RECQL	RecQ Like Helicase	Protein Coding	48	GC12M021468	24.1244	https://www.genecards.org/cgi-bin/carddisp.pl?gene=RECQL
GRPR	Gastrin Releasing Peptide Receptor	Protein Coding	50	GC0XP016141	24.1218	https://www.genecards.org/cgi-bin/carddisp.pl?gene=GRPR
KMT2D	Lysine Methyltransferase 2D	Protein Coding	50	GC12M049018	24.1196	https://www.genecards.org/cgi-bin/carddisp.pl?gene=KMT2D
ALDOA	Aldolase, Fructose-Bisphosphate A	Protein Coding	55	GC16P030064	24.1083	https://www.genecards.org/cgi-bin/carddisp.pl?gene=ALDOA
CASC9	Cancer Susceptibility 9	RNA Gene	18	GC08M075132	24.0802	https://www.genecards.org/cgi-bin/carddisp.pl?gene=CASC9
CUL1	Cullin 1	Protein Coding	50	GC07P148697	24.0607	https://www.genecards.org/cgi-bin/carddisp.pl?gene=CUL1
MIR521-1	MicroRNA 521-1	RNA Gene	19	GC19P053748	24.045	https://www.genecards.org/cgi-bin/carddisp.pl?gene=MIR521-1
MMP12	Matrix Metallopeptidase 12	Protein Coding	53	GC11M102862	24.017	https://www.genecards.org/cgi-bin/carddisp.pl?gene=MMP12
IL3	Interleukin 3	Protein Coding	52	GC05P132060	24.0011	https://www.genecards.org/cgi-bin/carddisp.pl?gene=IL3
MMP13	Matrix Metallopeptidase 13	Protein Coding	57	GC11M102942	23.9799	https://www.genecards.org/cgi-bin/carddisp.pl?gene=MMP13
CBL	Cbl Proto-Oncogene	Protein Coding	59	GC11P119206	23.9784	https://www.genecards.org/cgi-bin/carddisp.pl?gene=CBL
ROCK1	Rho Associated Coiled-Coil Containing Protein Kinase 1	Protein Coding	56	GC18M020946	23.9762	https://www.genecards.org/cgi-bin/carddisp.pl?gene=ROCK1
CYP17A1	Cytochrome P450 Family 17 Subfamily A Member 1	Protein Coding	55	GC10M102830	23.9658	https://www.genecards.org/cgi-bin/carddisp.pl?gene=CYP17A1
FBN1	Fibrillin 1	Protein Coding	53	GC15M048408	23.9502	https://www.genecards.org/cgi-bin/carddisp.pl?gene=FBN1
SOCS3	Suppressor Of Cytokine Signaling 3	Protein Coding	50	GC17M078356	23.9344	https://www.genecards.org/cgi-bin/carddisp.pl?gene=SOCS3
MIR181C	MicroRNA 181c	RNA Gene	22	GC19P015116	23.9244	https://www.genecards.org/cgi-bin/carddisp.pl?gene=MIR181C
MTAP	Methylthioadenosine Phosphorylase	Protein Coding	55	GC09P021792	23.9098	https://www.genecards.org/cgi-bin/carddisp.pl?gene=MTAP
CD28	CD28 Molecule	Protein Coding	55	GC02P203706	23.881	https://www.genecards.org/cgi-bin/carddisp.pl?gene=CD28
CDKN2C	Cyclin Dependent Kinase Inhibitor 2C	Protein Coding	51	GC01P050960	23.8714	https://www.genecards.org/cgi-bin/carddisp.pl?gene=CDKN2C
WNT5A	Wnt Family Member 5A	Protein Coding	56	GC03M055465	23.8457	https://www.genecards.org/cgi-bin/carddisp.pl?gene=WNT5A
LGALS1	Galectin 1	Protein Coding	50	GC22P037675	23.836	https://www.genecards.org/cgi-bin/carddisp.pl?gene=LGALS1
PXN	Paxillin	Protein Coding	52	GC12M120210	23.8295	https://www.genecards.org/cgi-bin/carddisp.pl?gene=PXN
IL15	Interleukin 15	Protein Coding	49	GC04P141636	23.8209	https://www.genecards.org/cgi-bin/carddisp.pl?gene=IL15
ITGA2	Integrin Subunit Alpha 2	Protein Coding	53	GC05P052989	23.8072	https://www.genecards.org/cgi-bin/carddisp.pl?gene=ITGA2
CYP1A2	Cytochrome P450 Family 1 Subfamily A Member 2	Protein Coding	52	GC15P074748	23.717	https://www.genecards.org/cgi-bin/carddisp.pl?gene=CYP1A2
DUSP1	Dual Specificity Phosphatase 1	Protein Coding	52	GC05M172768	23.6933	https://www.genecards.org/cgi-bin/carddisp.pl?gene=DUSP1
YY1	YY1 Transcription Factor	Protein Coding	55	GC14P100238	23.6695	https://www.genecards.org/cgi-bin/carddisp.pl?gene=YY1
RRM1	Ribonucleotide Reductase Catalytic Subunit M1	Protein Coding	56	GC11P004115	23.653	https://www.genecards.org/cgi-bin/carddisp.pl?gene=RRM1
AURKB	Aurora Kinase B	Protein Coding	58	GC17M011746	23.6463	https://www.genecards.org/cgi-bin/carddisp.pl?gene=AURKB
MIR324	MicroRNA 324	RNA Gene	23	GC17M007223	23.638	https://www.genecards.org/cgi-bin/carddisp.pl?gene=MIR324
ANGPT1	Angiopoietin 1	Protein Coding	52	GC08M107246	23.6285	https://www.genecards.org/cgi-bin/carddisp.pl?gene=ANGPT1
TFAP2A	Transcription Factor AP-2 Alpha	Protein Coding	53	GC06M010393	23.621	https://www.genecards.org/cgi-bin/carddisp.pl?gene=TFAP2A
PCAT6	Prostate Cancer Associated Transcript 6	RNA Gene	18	GC01P202810	23.5847	https://www.genecards.org/cgi-bin/carddisp.pl?gene=PCAT6
KDM4C	Lysine Demethylase 4C	Protein Coding	48	GC09P006720	23.5676	https://www.genecards.org/cgi-bin/carddisp.pl?gene=KDM4C
XRCC5	X-Ray Repair Cross Complementing 5	Protein Coding	51	GC02P216107	23.5633	https://www.genecards.org/cgi-bin/carddisp.pl?gene=XRCC5
TUBB	Tubulin Beta Class I	Protein Coding	57	GC06P096079	23.5582	https://www.genecards.org/cgi-bin/carddisp.pl?gene=TUBB
WNT4	Wnt Family Member 4	Protein Coding	53	GC01M022190	23.5563	https://www.genecards.org/cgi-bin/carddisp.pl?gene=WNT4
CXCL10	C-X-C Motif Chemokine Ligand 10	Protein Coding	51	GC04M076021	23.5435	https://www.genecards.org/cgi-bin/carddisp.pl?gene=CXCL10
CD34	CD34 Molecule	Protein Coding	52	GC01M207880	23.5316	https://www.genecards.org/cgi-bin/carddisp.pl?gene=CD34
ADRB2	Adrenoceptor Beta 2	Protein Coding	56	GC05P148825	23.525	https://www.genecards.org/cgi-bin/carddisp.pl?gene=ADRB2
NTRK3	Neurotrophic Receptor Tyrosine Kinase 3	Protein Coding	59	GC15M087859	23.5225	https://www.genecards.org/cgi-bin/carddisp.pl?gene=NTRK3
MIR338	MicroRNA 338	RNA Gene	21	GC17M081142	23.5115	https://www.genecards.org/cgi-bin/carddisp.pl?gene=MIR338
AGER	Advanced Glycosylation End-Product Specific Receptor	Protein Coding	53	GC06M032180	23.4963	https://www.genecards.org/cgi-bin/carddisp.pl?gene=AGER
APAF1	Apoptotic Peptidase Activating Factor 1	Protein Coding	52	GC12P098645	23.4872	https://www.genecards.org/cgi-bin/carddisp.pl?gene=APAF1
MIR29B1	MicroRNA 29b-1	RNA Gene	23	GC07M130877	23.4772	https://www.genecards.org/cgi-bin/carddisp.pl?gene=MIR29B1
BIRC7	Baculoviral IAP Repeat Containing 7	Protein Coding	47	GC20P063235	23.4534	https://www.genecards.org/cgi-bin/carddisp.pl?gene=BIRC7
HSD17B1	Hydroxysteroid 17-Beta Dehydrogenase 1	Protein Coding	48	GC17P066882	23.4393	https://www.genecards.org/cgi-bin/carddisp.pl?gene=HSD17B1
CXCL1	C-X-C Motif Chemokine Ligand 1	Protein Coding	50	GC04P073869	23.432	https://www.genecards.org/cgi-bin/carddisp.pl?gene=CXCL1
TFF1	Trefoil Factor 1	Protein Coding	49	GC21M042362	23.4005	https://www.genecards.org/cgi-bin/carddisp.pl?gene=TFF1
IKBKB	Inhibitor Of Nuclear Factor Kappa B Kinase Subunit Beta	Protein Coding	61	GC08P042271	23.398	https://www.genecards.org/cgi-bin/carddisp.pl?gene=IKBKB
GCLC	Glutamate-Cysteine Ligase Catalytic Subunit	Protein Coding	52	GC06M053497	23.3375	https://www.genecards.org/cgi-bin/carddisp.pl?gene=GCLC
AMER1	APC Membrane Recruitment Protein 1	Protein Coding	43	GC0XM064185	23.3023	https://www.genecards.org/cgi-bin/carddisp.pl?gene=AMER1
CCND2	Cyclin D2	Protein Coding	55	GC12P024766	23.2885	https://www.genecards.org/cgi-bin/carddisp.pl?gene=CCND2
MYO1B	Myosin IB	Protein Coding	45	GC02P191246	23.2593	https://www.genecards.org/cgi-bin/carddisp.pl?gene=MYO1B
ILK	Integrin Linked Kinase	Protein Coding	52	GC11P006604	23.1983	https://www.genecards.org/cgi-bin/carddisp.pl?gene=ILK
PIK3CB	Phosphatidylinositol-4,5-Bisphosphate 3-Kinase Catalytic Subunit Beta	Protein Coding	55	GC03M138652	23.198	https://www.genecards.org/cgi-bin/carddisp.pl?gene=PIK3CB
FADD	Fas Associated Via Death Domain	Protein Coding	52	GC11P070203	23.1032	https://www.genecards.org/cgi-bin/carddisp.pl?gene=FADD
CALR	Calreticulin	Protein Coding	58	GC19P012938	23.0787	https://www.genecards.org/cgi-bin/carddisp.pl?gene=CALR
ITGA5	Integrin Subunit Alpha 5	Protein Coding	56	GC12M055086	23.0608	https://www.genecards.org/cgi-bin/carddisp.pl?gene=ITGA5
RACK1	Receptor For Activated C Kinase 1	Protein Coding	50	GC05M182037	23.0428	https://www.genecards.org/cgi-bin/carddisp.pl?gene=RACK1
CDC25A	Cell Division Cycle 25A	Protein Coding	54	GC03M048207	23.0416	https://www.genecards.org/cgi-bin/carddisp.pl?gene=CDC25A
MAP2K3	Mitogen-Activated Protein Kinase Kinase 3	Protein Coding	56	GC17P065982	23.0335	https://www.genecards.org/cgi-bin/carddisp.pl?gene=MAP2K3
ODC1	Ornithine Decarboxylase 1	Protein Coding	55	GC02M010432	23.024	https://www.genecards.org/cgi-bin/carddisp.pl?gene=ODC1
RPS20	Ribosomal Protein S20	Protein Coding	50	GC08M056067	23.0138	https://www.genecards.org/cgi-bin/carddisp.pl?gene=RPS20
PRKD1	Protein Kinase D1	Protein Coding	56	GC14M029576	23.0131	https://www.genecards.org/cgi-bin/carddisp.pl?gene=PRKD1
ECT2	Epithelial Cell Transforming 2	Protein Coding	47	GC03P172750	22.9991	https://www.genecards.org/cgi-bin/carddisp.pl?gene=ECT2
XRCC6	X-Ray Repair Cross Complementing 6	Protein Coding	52	GC22P047655	22.984	https://www.genecards.org/cgi-bin/carddisp.pl?gene=XRCC6
MIR320A	MicroRNA 320a	RNA Gene	24	GC08M022279	22.9376	https://www.genecards.org/cgi-bin/carddisp.pl?gene=MIR320A
DKC1	Dyskerin Pseudouridine Synthase 1	Protein Coding	53	GC0XP154762	22.9261	https://www.genecards.org/cgi-bin/carddisp.pl?gene=DKC1
MIR99A	MicroRNA 99a	RNA Gene	24	GC21P016539	22.9053	https://www.genecards.org/cgi-bin/carddisp.pl?gene=MIR99A
MYO18B	Myosin XVIIIB	Protein Coding	43	GC22P025742	22.903	https://www.genecards.org/cgi-bin/carddisp.pl?gene=MYO18B
IL24	Interleukin 24	Protein Coding	48	GC01P206897	22.8847	https://www.genecards.org/cgi-bin/carddisp.pl?gene=IL24
FOXA1	Forkhead Box A1	Protein Coding	51	GC14M037589	22.8782	https://www.genecards.org/cgi-bin/carddisp.pl?gene=FOXA1
MIR423	MicroRNA 423	RNA Gene	21	GC17P030117	22.856	https://www.genecards.org/cgi-bin/carddisp.pl?gene=MIR423
EREG	Epiregulin	Protein Coding	50	GC04P074366	22.8374	https://www.genecards.org/cgi-bin/carddisp.pl?gene=EREG
TAP1	Transporter 1, ATP Binding Cassette Subfamily B Member	Protein Coding	55	GC06M074993	22.8352	https://www.genecards.org/cgi-bin/carddisp.pl?gene=TAP1
TRIM28	Tripartite Motif Containing 28	Protein Coding	51	GC19P058544	22.8104	https://www.genecards.org/cgi-bin/carddisp.pl?gene=TRIM28
IL6R	Interleukin 6 Receptor	Protein Coding	57	GC01P154405	22.7828	https://www.genecards.org/cgi-bin/carddisp.pl?gene=IL6R
DIABLO	Diablo IAP-Binding Mitochondrial Protein	Protein Coding	53	GC12M122602	22.7589	https://www.genecards.org/cgi-bin/carddisp.pl?gene=DIABLO
FLNA	Filamin A	Protein Coding	55	GC0XM154348	22.7355	https://www.genecards.org/cgi-bin/carddisp.pl?gene=FLNA
MYB	MYB Proto-Oncogene, Transcription Factor	Protein Coding	55	GC06P135180	22.7283	https://www.genecards.org/cgi-bin/carddisp.pl?gene=MYB
PRKCI	Protein Kinase C Iota	Protein Coding	53	GC03P170222	22.7208	https://www.genecards.org/cgi-bin/carddisp.pl?gene=PRKCI
CCKBR	Cholecystokinin B Receptor	Protein Coding	51	GC11P006259	22.7174	https://www.genecards.org/cgi-bin/carddisp.pl?gene=CCKBR
MIR532	MicroRNA 532	RNA Gene	19	GC0XP051641	22.7081	https://www.genecards.org/cgi-bin/carddisp.pl?gene=MIR532
APOE	Apolipoprotein E	Protein Coding	57	GC19P076400	22.6973	https://www.genecards.org/cgi-bin/carddisp.pl?gene=APOE
NR3C1	Nuclear Receptor Subfamily 3 Group C Member 1	Protein Coding	56	GC05M143277	22.6889	https://www.genecards.org/cgi-bin/carddisp.pl?gene=NR3C1
MAGEA4	MAGE Family Member A4	Protein Coding	43	GC0XP151912	22.6506	https://www.genecards.org/cgi-bin/carddisp.pl?gene=MAGEA4
KITLG	KIT Ligand	Protein Coding	53	GC12M088492	22.621	https://www.genecards.org/cgi-bin/carddisp.pl?gene=KITLG
CDC25C	Cell Division Cycle 25C	Protein Coding	54	GC05M138285	22.5767	https://www.genecards.org/cgi-bin/carddisp.pl?gene=CDC25C
ITGB3	Integrin Subunit Beta 3	Protein Coding	59	GC17P067114	22.5721	https://www.genecards.org/cgi-bin/carddisp.pl?gene=ITGB3
FCGR2A	Fc Gamma Receptor IIa	Protein Coding	55	GC01P161505	22.5681	https://www.genecards.org/cgi-bin/carddisp.pl?gene=FCGR2A
SLC11A1	Solute Carrier Family 11 Member 1	Protein Coding	53	GC02P218382	22.5185	https://www.genecards.org/cgi-bin/carddisp.pl?gene=SLC11A1
GATA4	GATA Binding Protein 4	Protein Coding	55	GC08P011676	22.5166	https://www.genecards.org/cgi-bin/carddisp.pl?gene=GATA4
TOE1	Target Of EGR1, Exonuclease	Protein Coding	46	GC01P045524	22.5146	https://www.genecards.org/cgi-bin/carddisp.pl?gene=TOE1
IGFBP2	Insulin Like Growth Factor Binding Protein 2	Protein Coding	51	GC02P216632	22.4487	https://www.genecards.org/cgi-bin/carddisp.pl?gene=IGFBP2
TMPRSS2	Transmembrane Serine Protease 2	Protein Coding	55	GC21M041464	22.4184	https://www.genecards.org/cgi-bin/carddisp.pl?gene=TMPRSS2
KLF4	KLF Transcription Factor 4	Protein Coding	52	GC09M107484	22.3718	https://www.genecards.org/cgi-bin/carddisp.pl?gene=KLF4
RECK	Reversion Inducing Cysteine Rich Protein With Kazal Motifs	Protein Coding	47	GC09P036036	22.371	https://www.genecards.org/cgi-bin/carddisp.pl?gene=RECK
JAG1	Jagged Canonical Notch Ligand 1	Protein Coding	58	GC20M010637	22.3216	https://www.genecards.org/cgi-bin/carddisp.pl?gene=JAG1
ETS1	ETS Proto-Oncogene 1, Transcription Factor	Protein Coding	53	GC11M128458	22.3177	https://www.genecards.org/cgi-bin/carddisp.pl?gene=ETS1
ALDH2	Aldehyde Dehydrogenase 2 Family Member	Protein Coding	57	GC12P111766	22.3162	https://www.genecards.org/cgi-bin/carddisp.pl?gene=ALDH2
STAT5B	Signal Transducer And Activator Of Transcription 5B	Protein Coding	56	GC17M042199	22.2846	https://www.genecards.org/cgi-bin/carddisp.pl?gene=STAT5B
IFNA1	Interferon Alpha 1	Protein Coding	45	GC09P021622	22.2772	https://www.genecards.org/cgi-bin/carddisp.pl?gene=IFNA1
PCA3	Prostate Cancer Associated 3	RNA Gene	25	GC09P076691	22.2667	https://www.genecards.org/cgi-bin/carddisp.pl?gene=PCA3
FOXF1	Forkhead Box F1	Protein Coding	48	GC16P086510	22.2602	https://www.genecards.org/cgi-bin/carddisp.pl?gene=FOXF1
PECAM1	Platelet And Endothelial Cell Adhesion Molecule 1	Protein Coding	47	GC17M064319	22.2234	https://www.genecards.org/cgi-bin/carddisp.pl?gene=PECAM1
CCN1	Cellular Communication Network Factor 1	Protein Coding	47	GC01P085581	22.1966	https://www.genecards.org/cgi-bin/carddisp.pl?gene=CCN1
AHR	Aryl Hydrocarbon Receptor	Protein Coding	54	GC07P016916	22.1964	https://www.genecards.org/cgi-bin/carddisp.pl?gene=AHR
NAPSA	Napsin A Aspartic Peptidase	Protein Coding	47	GC19M073962	22.19	https://www.genecards.org/cgi-bin/carddisp.pl?gene=NAPSA
IL4R	Interleukin 4 Receptor	Protein Coding	55	GC16P043586	22.1887	https://www.genecards.org/cgi-bin/carddisp.pl?gene=IL4R
MIR132	MicroRNA 132	RNA Gene	24	GC17M002049	22.1204	https://www.genecards.org/cgi-bin/carddisp.pl?gene=MIR132
RIPK1	Receptor Interacting Serine/Threonine Kinase 1	Protein Coding	56	GC06P003375	22.1065	https://www.genecards.org/cgi-bin/carddisp.pl?gene=RIPK1
CDC27	Cell Division Cycle 27	Protein Coding	50	GC17M047117	22.0981	https://www.genecards.org/cgi-bin/carddisp.pl?gene=CDC27
LINC-ROR	Long Intergenic Non-Protein Coding RNA, Regulator Of Reprogramming	RNA Gene	18	GC18M057054	22.0415	https://www.genecards.org/cgi-bin/carddisp.pl?gene=LINC-ROR
HOTTIP	HOXA Distal Transcript Antisense RNA	RNA Gene	25	GC07P027198	22.0377	https://www.genecards.org/cgi-bin/carddisp.pl?gene=HOTTIP
PDPK1	3-Phosphoinositide Dependent Protein Kinase 1	Protein Coding	55	GC16P002537	22.0298	https://www.genecards.org/cgi-bin/carddisp.pl?gene=PDPK1
PTGER4	Prostaglandin E Receptor 4	Protein Coding	52	GC05P040679	21.9743	https://www.genecards.org/cgi-bin/carddisp.pl?gene=PTGER4
AFP	Alpha Fetoprotein	Protein Coding	53	GC04P073431	21.9725	https://www.genecards.org/cgi-bin/carddisp.pl?gene=AFP
E2F2	E2F Transcription Factor 2	Protein Coding	47	GC01M023840	21.9708	https://www.genecards.org/cgi-bin/carddisp.pl?gene=E2F2
ETV4	ETS Variant Transcription Factor 4	Protein Coding	49	GC17M043527	21.9518	https://www.genecards.org/cgi-bin/carddisp.pl?gene=ETV4
NSMCE3	NSE3 Homolog, SMC5-SMC6 Complex Component	Protein Coding	43	GC15M029648	21.9358	https://www.genecards.org/cgi-bin/carddisp.pl?gene=NSMCE3
CDK12	Cyclin Dependent Kinase 12	Protein Coding	52	GC17P039461	21.9293	https://www.genecards.org/cgi-bin/carddisp.pl?gene=CDK12
SSTR2	Somatostatin Receptor 2	Protein Coding	53	GC17P073165	21.9164	https://www.genecards.org/cgi-bin/carddisp.pl?gene=SSTR2
MME	Membrane Metalloendopeptidase	Protein Coding	57	GC03P155024	21.9158	https://www.genecards.org/cgi-bin/carddisp.pl?gene=MME
CALCA	Calcitonin Related Polypeptide Alpha	Protein Coding	50	GC11M014945	21.8982	https://www.genecards.org/cgi-bin/carddisp.pl?gene=CALCA
EXO1	Exonuclease 1	Protein Coding	49	GC01P241847	21.8951	https://www.genecards.org/cgi-bin/carddisp.pl?gene=EXO1
PIK3R2	Phosphoinositide-3-Kinase Regulatory Subunit 2	Protein Coding	56	GC19P018153	21.8311	https://www.genecards.org/cgi-bin/carddisp.pl?gene=PIK3R2
BECN1	Beclin 1	Protein Coding	52	GC17M042810	21.8252	https://www.genecards.org/cgi-bin/carddisp.pl?gene=BECN1
DLK1	Delta Like Non-Canonical Notch Ligand 1	Protein Coding	51	GC14P111192	21.8057	https://www.genecards.org/cgi-bin/carddisp.pl?gene=DLK1
ACVR1B	Activin A Receptor Type 1B	Protein Coding	53	GC12P051951	21.7918	https://www.genecards.org/cgi-bin/carddisp.pl?gene=ACVR1B
FZD3	Frizzled Class Receptor 3	Protein Coding	50	GC08P028494	21.7671	https://www.genecards.org/cgi-bin/carddisp.pl?gene=FZD3
HSPA1A	Heat Shock Protein Family A (Hsp70) Member 1A	Protein Coding	53	GC06P096117	21.7647	https://www.genecards.org/cgi-bin/carddisp.pl?gene=HSPA1A
BCAR1	BCAR1 Scaffold Protein, Cas Family Member	Protein Coding	50	GC16M075228	21.7446	https://www.genecards.org/cgi-bin/carddisp.pl?gene=BCAR1
ITGA9	Integrin Subunit Alpha 9	Protein Coding	50	GC03P037468	21.6677	https://www.genecards.org/cgi-bin/carddisp.pl?gene=ITGA9
RHBDF2	Rhomboid 5 Homolog 2	Protein Coding	50	GC17M076470	21.6449	https://www.genecards.org/cgi-bin/carddisp.pl?gene=RHBDF2
MIR330	MicroRNA 330	RNA Gene	22	GC19M073745	21.6327	https://www.genecards.org/cgi-bin/carddisp.pl?gene=MIR330
MST1R	Macrophage Stimulating 1 Receptor	Protein Coding	56	GC03M051919	21.6165	https://www.genecards.org/cgi-bin/carddisp.pl?gene=MST1R
RBM6	RNA Binding Motif Protein 6	Protein Coding	42	GC03P049940	21.6066	https://www.genecards.org/cgi-bin/carddisp.pl?gene=RBM6
GACAT2	Gastric Cancer Associated Transcript 2	RNA Gene	19	GC18M008695	21.6063	https://www.genecards.org/cgi-bin/carddisp.pl?gene=GACAT2
RINT1	RAD50 Interactor 1	Protein Coding	44	GC07P105532	21.5909	https://www.genecards.org/cgi-bin/carddisp.pl?gene=RINT1
RBFOX1	RNA Binding Fox-1 Homolog 1	Protein Coding	46	GC16P014592	21.5234	https://www.genecards.org/cgi-bin/carddisp.pl?gene=RBFOX1
CAGE1	Cancer Antigen 1	Protein Coding	40	GC06M007326	21.4802	https://www.genecards.org/cgi-bin/carddisp.pl?gene=CAGE1
GATA3	GATA Binding Protein 3	Protein Coding	56	GC10P008045	21.4762	https://www.genecards.org/cgi-bin/carddisp.pl?gene=GATA3
PCAT7	Prostate Cancer Associated Transcript 7	RNA Gene	17	GC09P094653	21.472	https://www.genecards.org/cgi-bin/carddisp.pl?gene=PCAT7
SRGAP1	SLIT-ROBO Rho GTPase Activating Protein 1	Protein Coding	50	GC12P063844	21.4536	https://www.genecards.org/cgi-bin/carddisp.pl?gene=SRGAP1
MIR125B1	MicroRNA 125b-1	RNA Gene	24	GC11M122100	21.4189	https://www.genecards.org/cgi-bin/carddisp.pl?gene=MIR125B1
WNT3	Wnt Family Member 3	Protein Coding	53	GC17M046762	21.4093	https://www.genecards.org/cgi-bin/carddisp.pl?gene=WNT3
EPAS1	Endothelial PAS Domain Protein 1	Protein Coding	57	GC02P046293	21.3955	https://www.genecards.org/cgi-bin/carddisp.pl?gene=EPAS1
SLPI	Secretory Leukocyte Peptidase Inhibitor	Protein Coding	47	GC20M045252	21.385	https://www.genecards.org/cgi-bin/carddisp.pl?gene=SLPI
TK1	Thymidine Kinase 1	Protein Coding	52	GC17M078175	21.3513	https://www.genecards.org/cgi-bin/carddisp.pl?gene=TK1
TLR3	Toll Like Receptor 3	Protein Coding	58	GC04P186059	21.3481	https://www.genecards.org/cgi-bin/carddisp.pl?gene=TLR3
PLCG1	Phospholipase C Gamma 1	Protein Coding	53	GC20P041136	21.2872	https://www.genecards.org/cgi-bin/carddisp.pl?gene=PLCG1
TGFB3	Transforming Growth Factor Beta 3	Protein Coding	54	GC14M075958	21.2518	https://www.genecards.org/cgi-bin/carddisp.pl?gene=TGFB3
MIR124-1	MicroRNA 124-1	RNA Gene	22	GC08M009903	21.2421	https://www.genecards.org/cgi-bin/carddisp.pl?gene=MIR124-1
PLG	Plasminogen	Protein Coding	56	GC06P160702	21.228	https://www.genecards.org/cgi-bin/carddisp.pl?gene=PLG
LIG4	DNA Ligase 4	Protein Coding	53	GC13M108207	21.1999	https://www.genecards.org/cgi-bin/carddisp.pl?gene=LIG4
WIF1	WNT Inhibitory Factor 1	Protein Coding	51	GC12M065050	21.1989	https://www.genecards.org/cgi-bin/carddisp.pl?gene=WIF1
MIR370	MicroRNA 370	RNA Gene	23	GC14P111053	21.1924	https://www.genecards.org/cgi-bin/carddisp.pl?gene=MIR370
RXRA	Retinoid X Receptor Alpha	Protein Coding	56	GC09P134317	21.1901	https://www.genecards.org/cgi-bin/carddisp.pl?gene=RXRA
PEBP1	Phosphatidylethanolamine Binding Protein 1	Protein Coding	53	GC12P118135	21.1869	https://www.genecards.org/cgi-bin/carddisp.pl?gene=PEBP1
RHOB	Ras Homolog Family Member B	Protein Coding	51	GC02P020447	21.1864	https://www.genecards.org/cgi-bin/carddisp.pl?gene=RHOB
SNHG1	Small Nucleolar RNA Host Gene 1	RNA Gene	23	GC11M102419	21.1383	https://www.genecards.org/cgi-bin/carddisp.pl?gene=SNHG1
HK2	Hexokinase 2	Protein Coding	52	GC02P074833	21.134	https://www.genecards.org/cgi-bin/carddisp.pl?gene=HK2
AFAP1-AS1	AFAP1 Antisense RNA 1	RNA Gene	21	GC04P007756	21.1319	https://www.genecards.org/cgi-bin/carddisp.pl?gene=AFAP1-AS1
KLLN	Killin, P53 Regulated DNA Replication Inhibitor	Protein Coding	36	GC10M088038	21.1313	https://www.genecards.org/cgi-bin/carddisp.pl?gene=KLLN
SQSTM1	Sequestosome 1	Protein Coding	55	GC05P179806	21.1289	https://www.genecards.org/cgi-bin/carddisp.pl?gene=SQSTM1
TFRC	Transferrin Receptor	Protein Coding	58	GC03M196090	21.1269	https://www.genecards.org/cgi-bin/carddisp.pl?gene=TFRC
FGF1	Fibroblast Growth Factor 1	Protein Coding	54	GC05M142555	21.1264	https://www.genecards.org/cgi-bin/carddisp.pl?gene=FGF1
SF3B1	Splicing Factor 3b Subunit 1	Protein Coding	52	GC02M197442	21.1175	https://www.genecards.org/cgi-bin/carddisp.pl?gene=SF3B1
CCR5	C-C Motif Chemokine Receptor 5	Protein Coding	53	GC03P047826	21.0997	https://www.genecards.org/cgi-bin/carddisp.pl?gene=CCR5
ABCC3	ATP Binding Cassette Subfamily C Member 3	Protein Coding	53	GC17P050634	21.0855	https://www.genecards.org/cgi-bin/carddisp.pl?gene=ABCC3
ZEB2	Zinc Finger E-Box Binding Homeobox 2	Protein Coding	54	GC02M144384	21.0847	https://www.genecards.org/cgi-bin/carddisp.pl?gene=ZEB2
SOD1	Superoxide Dismutase 1	Protein Coding	60	GC21P031659	21.0841	https://www.genecards.org/cgi-bin/carddisp.pl?gene=SOD1
MIR16-2	MicroRNA 16-2	RNA Gene	21	GC03P160418	21.077	https://www.genecards.org/cgi-bin/carddisp.pl?gene=MIR16-2
HOPX	HOP Homeobox	Protein Coding	41	GC04M056647	21.0563	https://www.genecards.org/cgi-bin/carddisp.pl?gene=HOPX
TLR5	Toll Like Receptor 5	Protein Coding	53	GC01M223109	21.0557	https://www.genecards.org/cgi-bin/carddisp.pl?gene=TLR5
SYK	Spleen Associated Tyrosine Kinase	Protein Coding	56	GC09P093240	21.0327	https://www.genecards.org/cgi-bin/carddisp.pl?gene=SYK
SMO	Smoothened, Frizzled Class Receptor	Protein Coding	57	GC07P132796	21.0265	https://www.genecards.org/cgi-bin/carddisp.pl?gene=SMO
CASP1	Caspase 1	Protein Coding	56	GC11M105025	21.023	https://www.genecards.org/cgi-bin/carddisp.pl?gene=CASP1
CLU	Clusterin	Protein Coding	54	GC08M027596	21.0138	https://www.genecards.org/cgi-bin/carddisp.pl?gene=CLU
NCOR1	Nuclear Receptor Corepressor 1	Protein Coding	51	GC17M016029	21.0132	https://www.genecards.org/cgi-bin/carddisp.pl?gene=NCOR1
DANCR	Differentiation Antagonizing Non-Protein Coding RNA	RNA Gene	27	GC04P052712	20.9864	https://www.genecards.org/cgi-bin/carddisp.pl?gene=DANCR
MYLK	Myosin Light Chain Kinase	Protein Coding	57	GC03M123610	20.9685	https://www.genecards.org/cgi-bin/carddisp.pl?gene=MYLK
SPRY4-IT1	SPRY4 Intronic Transcript 1	RNA Gene	17	GC05M142318	20.9596	https://www.genecards.org/cgi-bin/carddisp.pl?gene=SPRY4-IT1
DKK1	Dickkopf WNT Signaling Pathway Inhibitor 1	Protein Coding	51	GC10P052314	20.9564	https://www.genecards.org/cgi-bin/carddisp.pl?gene=DKK1
YWHAE	Tyrosine 3-Monooxygenase/Tryptophan 5-Monooxygenase Activation Protein Epsilon	Protein Coding	56	GC17M011350	20.9464	https://www.genecards.org/cgi-bin/carddisp.pl?gene=YWHAE
CBS	Cystathionine Beta-Synthase	Protein Coding	56	GC21M043053	20.9464	https://www.genecards.org/cgi-bin/carddisp.pl?gene=CBS
FANCA	FA Complementation Group A	Protein Coding	56	GC16M089853	20.9448	https://www.genecards.org/cgi-bin/carddisp.pl?gene=FANCA
TET2	Tet Methylcytosine Dioxygenase 2	Protein Coding	52	GC04P105145	20.9247	https://www.genecards.org/cgi-bin/carddisp.pl?gene=TET2
TRAF6	TNF Receptor Associated Factor 6	Protein Coding	53	GC11M036467	20.8974	https://www.genecards.org/cgi-bin/carddisp.pl?gene=TRAF6
PTPRC	Protein Tyrosine Phosphatase Receptor Type C	Protein Coding	59	GC01P198607	20.8867	https://www.genecards.org/cgi-bin/carddisp.pl?gene=PTPRC
INS-IGF2	INS-IGF2 Readthrough	Protein Coding	32	GC11M004930	20.8153	https://www.genecards.org/cgi-bin/carddisp.pl?gene=INS-IGF2
GAST	Gastrin	Protein Coding	46	GC17P041712	20.7766	https://www.genecards.org/cgi-bin/carddisp.pl?gene=GAST
BAG1	BAG Cochaperone 1	Protein Coding	47	GC09M033245	20.773	https://www.genecards.org/cgi-bin/carddisp.pl?gene=BAG1
PIK3R3	Phosphoinositide-3-Kinase Regulatory Subunit 3	Protein Coding	50	GC01M046041	20.7721	https://www.genecards.org/cgi-bin/carddisp.pl?gene=PIK3R3
MCM7	Minichromosome Maintenance Complex Component 7	Protein Coding	52	GC07M100092	20.7713	https://www.genecards.org/cgi-bin/carddisp.pl?gene=MCM7
ELAVL1	ELAV Like RNA Binding Protein 1	Protein Coding	47	GC19M007958	20.769	https://www.genecards.org/cgi-bin/carddisp.pl?gene=ELAVL1
ROBO1	Roundabout Guidance Receptor 1	Protein Coding	51	GC03M078597	20.7674	https://www.genecards.org/cgi-bin/carddisp.pl?gene=ROBO1
MIR32	MicroRNA 32	RNA Gene	25	GC09M109046	20.7497	https://www.genecards.org/cgi-bin/carddisp.pl?gene=MIR32
PDCD4	Programmed Cell Death 4	Protein Coding	50	GC10P110871	20.7441	https://www.genecards.org/cgi-bin/carddisp.pl?gene=PDCD4
TNFRSF1B	TNF Receptor Superfamily Member 1B	Protein Coding	56	GC01P012331	20.7341	https://www.genecards.org/cgi-bin/carddisp.pl?gene=TNFRSF1B
TG	Thyroglobulin	Protein Coding	51	GC08P132866	20.7291	https://www.genecards.org/cgi-bin/carddisp.pl?gene=TG
MIR101-1	MicroRNA 101-1	RNA Gene	22	GC01M065058	20.7265	https://www.genecards.org/cgi-bin/carddisp.pl?gene=MIR101-1
CEACAM7	CEA Cell Adhesion Molecule 7	Protein Coding	44	GC19M041673	20.7148	https://www.genecards.org/cgi-bin/carddisp.pl?gene=CEACAM7
HLA-DQA1	Major Histocompatibility Complex, Class II, DQ Alpha 1	Protein Coding	48	GC06P096128	20.6874	https://www.genecards.org/cgi-bin/carddisp.pl?gene=HLA-DQA1
SOX2-OT	SOX2 Overlapping Transcript	RNA Gene	28	GC03P180989	20.6842	https://www.genecards.org/cgi-bin/carddisp.pl?gene=SOX2-OT
EPB41L3	Erythrocyte Membrane Protein Band 4.1 Like 3	Protein Coding	48	GC18M005392	20.6824	https://www.genecards.org/cgi-bin/carddisp.pl?gene=EPB41L3
TUSC2	Tumor Suppressor 2, Mitochondrial Calcium Regulator	Protein Coding	39	GC03M051976	20.6735	https://www.genecards.org/cgi-bin/carddisp.pl?gene=TUSC2
RASA1	RAS P21 Protein Activator 1	Protein Coding	52	GC05P087267	20.6371	https://www.genecards.org/cgi-bin/carddisp.pl?gene=RASA1
CCL3	C-C Motif Chemokine Ligand 3	Protein Coding	46	GC17M036088	20.6206	https://www.genecards.org/cgi-bin/carddisp.pl?gene=CCL3
HDAC2	Histone Deacetylase 2	Protein Coding	59	GC06M113933	20.6153	https://www.genecards.org/cgi-bin/carddisp.pl?gene=HDAC2
CHI3L1	Chitinase 3 Like 1	Protein Coding	51	GC01M203148	20.5802	https://www.genecards.org/cgi-bin/carddisp.pl?gene=CHI3L1
MIAT	Myocardial Infarction Associated Transcript	RNA Gene	27	GC22P026646	20.579	https://www.genecards.org/cgi-bin/carddisp.pl?gene=MIAT
LGALS3BP	Galectin 3 Binding Protein	Protein Coding	48	GC17M078971	20.5503	https://www.genecards.org/cgi-bin/carddisp.pl?gene=LGALS3BP
FLT3	Fms Related Receptor Tyrosine Kinase 3	Protein Coding	60	GC13M028003	20.5348	https://www.genecards.org/cgi-bin/carddisp.pl?gene=FLT3
CYP3A5	Cytochrome P450 Family 3 Subfamily A Member 5	Protein Coding	51	GC07M099648	20.5313	https://www.genecards.org/cgi-bin/carddisp.pl?gene=CYP3A5
RPSA	Ribosomal Protein SA	Protein Coding	53	GC03P039406	20.5106	https://www.genecards.org/cgi-bin/carddisp.pl?gene=RPSA
HNF1A	HNF1 Homeobox A	Protein Coding	53	GC12P120978	20.4865	https://www.genecards.org/cgi-bin/carddisp.pl?gene=HNF1A
MIR328	MicroRNA 328	RNA Gene	22	GC16M067203	20.4653	https://www.genecards.org/cgi-bin/carddisp.pl?gene=MIR328
CSNK1A1	Casein Kinase 1 Alpha 1	Protein Coding	55	GC05M149492	20.4565	https://www.genecards.org/cgi-bin/carddisp.pl?gene=CSNK1A1
COL18A1	Collagen Type XVIII Alpha 1 Chain	Protein Coding	53	GC21P045405	20.447	https://www.genecards.org/cgi-bin/carddisp.pl?gene=COL18A1
WNT1	Wnt Family Member 1	Protein Coding	52	GC12P050145	20.4294	https://www.genecards.org/cgi-bin/carddisp.pl?gene=WNT1
MIR24-1	MicroRNA 24-1	RNA Gene	21	GC09P095086	20.4177	https://www.genecards.org/cgi-bin/carddisp.pl?gene=MIR24-1
F3	Coagulation Factor III, Tissue Factor	Protein Coding	52	GC01M094624	20.4147	https://www.genecards.org/cgi-bin/carddisp.pl?gene=F3
GPRC5A	G Protein-Coupled Receptor Class C Group 5 Member A	Protein Coding	48	GC12P025226	20.4111	https://www.genecards.org/cgi-bin/carddisp.pl?gene=GPRC5A
MCM2	Minichromosome Maintenance Complex Component 2	Protein Coding	53	GC03P127598	20.3924	https://www.genecards.org/cgi-bin/carddisp.pl?gene=MCM2
LCN2	Lipocalin 2	Protein Coding	52	GC09P128149	20.3643	https://www.genecards.org/cgi-bin/carddisp.pl?gene=LCN2
MIR92A1	MicroRNA 92a-1	RNA Gene	22	GC13P091597	20.3619	https://www.genecards.org/cgi-bin/carddisp.pl?gene=MIR92A1
RMRP	RNA Component Of Mitochondrial RNA Processing Endoribonuclease	RNA Gene	26	GC09M035655	20.357	https://www.genecards.org/cgi-bin/carddisp.pl?gene=RMRP
CD9	CD9 Molecule	Protein Coding	51	GC12P024781	20.3564	https://www.genecards.org/cgi-bin/carddisp.pl?gene=CD9
LEF1	Lymphoid Enhancer Binding Factor 1	Protein Coding	55	GC04M108047	20.3543	https://www.genecards.org/cgi-bin/carddisp.pl?gene=LEF1
CXCL5	C-X-C Motif Chemokine Ligand 5	Protein Coding	47	GC04M073995	20.3533	https://www.genecards.org/cgi-bin/carddisp.pl?gene=CXCL5
SKP1	S-Phase Kinase Associated Protein 1	Protein Coding	51	GC05M134148	20.3424	https://www.genecards.org/cgi-bin/carddisp.pl?gene=SKP1
STAT6	Signal Transducer And Activator Of Transcription 6	Protein Coding	57	GC12M057095	20.3341	https://www.genecards.org/cgi-bin/carddisp.pl?gene=STAT6
ZNRF3	Zinc And Ring Finger 3	Protein Coding	43	GC22P028883	20.3306	https://www.genecards.org/cgi-bin/carddisp.pl?gene=ZNRF3
MIR574	MicroRNA 574	RNA Gene	23	GC04P038993	20.291	https://www.genecards.org/cgi-bin/carddisp.pl?gene=MIR574
LAMB3	Laminin Subunit Beta 3	Protein Coding	52	GC01M209614	20.2847	https://www.genecards.org/cgi-bin/carddisp.pl?gene=LAMB3
MTA1	Metastasis Associated 1	Protein Coding	50	GC14P105419	20.2657	https://www.genecards.org/cgi-bin/carddisp.pl?gene=MTA1
IL5	Interleukin 5	Protein Coding	52	GC05M132541	20.2329	https://www.genecards.org/cgi-bin/carddisp.pl?gene=IL5
LINC00511	Long Intergenic Non-Protein Coding RNA 511	RNA Gene	19	GC17M072323	20.2286	https://www.genecards.org/cgi-bin/carddisp.pl?gene=LINC00511
SLC34A2	Solute Carrier Family 34 Member 2	Protein Coding	52	GC04P025657	20.2274	https://www.genecards.org/cgi-bin/carddisp.pl?gene=SLC34A2
APOB	Apolipoprotein B	Protein Coding	53	GC02M020956	20.21	https://www.genecards.org/cgi-bin/carddisp.pl?gene=APOB
MT-CO2	Mitochondrially Encoded Cytochrome C Oxidase II	Protein Coding	39	GCMTP007587	20.1876	https://www.genecards.org/cgi-bin/carddisp.pl?gene=MT-CO2
BTK	Bruton Tyrosine Kinase	Protein Coding	60	GC0XM101349	20.1748	https://www.genecards.org/cgi-bin/carddisp.pl?gene=BTK
MYD88	MYD88 Innate Immune Signal Transduction Adaptor	Protein Coding	56	GC03P038159	20.1746	https://www.genecards.org/cgi-bin/carddisp.pl?gene=MYD88
TCERG1	Transcription Elongation Regulator 1	Protein Coding	46	GC05P146447	20.1637	https://www.genecards.org/cgi-bin/carddisp.pl?gene=TCERG1
PTPN13	Protein Tyrosine Phosphatase Non-Receptor Type 13	Protein Coding	51	GC04P086594	20.1619	https://www.genecards.org/cgi-bin/carddisp.pl?gene=PTPN13
DDR1	Discoidin Domain Receptor Tyrosine Kinase 1	Protein Coding	53	GC06P096082	20.1593	https://www.genecards.org/cgi-bin/carddisp.pl?gene=DDR1
CP	Ceruloplasmin	Protein Coding	55	GC03M149162	20.1509	https://www.genecards.org/cgi-bin/carddisp.pl?gene=CP
CTSL	Cathepsin L	Protein Coding	53	GC09P087725	20.1385	https://www.genecards.org/cgi-bin/carddisp.pl?gene=CTSL
TYR	Tyrosinase	Protein Coding	55	GC11P089177	20.1215	https://www.genecards.org/cgi-bin/carddisp.pl?gene=TYR
SOX4	SRY-Box Transcription Factor 4	Protein Coding	50	GC06P021593	20.1184	https://www.genecards.org/cgi-bin/carddisp.pl?gene=SOX4
MIR497	MicroRNA 497	RNA Gene	22	GC17M011670	20.1154	https://www.genecards.org/cgi-bin/carddisp.pl?gene=MIR497
CD80	CD80 Molecule	Protein Coding	51	GC03M119524	20.1075	https://www.genecards.org/cgi-bin/carddisp.pl?gene=CD80
PDGFA	Platelet Derived Growth Factor Subunit A	Protein Coding	50	GC07M000497	20.099	https://www.genecards.org/cgi-bin/carddisp.pl?gene=PDGFA
PAK1	P21 (RAC1) Activated Kinase 1	Protein Coding	57	GC11M103141	20.0948	https://www.genecards.org/cgi-bin/carddisp.pl?gene=PAK1
F2	Coagulation Factor II, Thrombin	Protein Coding	56	GC11P046752	20.0849	https://www.genecards.org/cgi-bin/carddisp.pl?gene=F2
TIMELESS	Timeless Circadian Regulator	Protein Coding	46	GC12M056416	20.0717	https://www.genecards.org/cgi-bin/carddisp.pl?gene=TIMELESS
ADAM17	ADAM Metallopeptidase Domain 17	Protein Coding	58	GC02M009488	20.0634	https://www.genecards.org/cgi-bin/carddisp.pl?gene=ADAM17
RCVRN	Recoverin	Protein Coding	45	GC17M009896	20.0561	https://www.genecards.org/cgi-bin/carddisp.pl?gene=RCVRN
LATS2	Large Tumor Suppressor Kinase 2	Protein Coding	51	GC13M020973	20.0468	https://www.genecards.org/cgi-bin/carddisp.pl?gene=LATS2
RXRB	Retinoid X Receptor Beta	Protein Coding	52	GC06M033193	20.0433	https://www.genecards.org/cgi-bin/carddisp.pl?gene=RXRB
SLC19A1	Solute Carrier Family 19 Member 1	Protein Coding	52	GC21M045493	20.0419	https://www.genecards.org/cgi-bin/carddisp.pl?gene=SLC19A1
PRNCR1	Prostate Cancer Associated Non-Coding RNA 1	RNA Gene	16	GC08P127079	20.0387	https://www.genecards.org/cgi-bin/carddisp.pl?gene=PRNCR1
CXCR3	C-X-C Motif Chemokine Receptor 3	Protein Coding	51	GC0XM071615	20.0285	https://www.genecards.org/cgi-bin/carddisp.pl?gene=CXCR3
VCAM1	Vascular Cell Adhesion Molecule 1	Protein Coding	52	GC01P100719	20.0182	https://www.genecards.org/cgi-bin/carddisp.pl?gene=VCAM1
PAX8	Paired Box 8	Protein Coding	51	GC02M113215	20.0136	https://www.genecards.org/cgi-bin/carddisp.pl?gene=PAX8
ATRX	ATRX Chromatin Remodeler	Protein Coding	53	GC0XM077504	20.0096	https://www.genecards.org/cgi-bin/carddisp.pl?gene=ATRX
TNFRSF10D	TNF Receptor Superfamily Member 10d	Protein Coding	49	GC08M023135	20.0061	https://www.genecards.org/cgi-bin/carddisp.pl?gene=TNFRSF10D
CCNH	Cyclin H	Protein Coding	53	GC05M087311	19.9983	https://www.genecards.org/cgi-bin/carddisp.pl?gene=CCNH
INPP5E	Inositol Polyphosphate-5-Phosphatase E	Protein Coding	48	GC09M136428	19.9792	https://www.genecards.org/cgi-bin/carddisp.pl?gene=INPP5E
ANPEP	Alanyl Aminopeptidase, Membrane	Protein Coding	57	GC15M089784	19.9675	https://www.genecards.org/cgi-bin/carddisp.pl?gene=ANPEP
CCNE2	Cyclin E2	Protein Coding	46	GC08M094879	19.952	https://www.genecards.org/cgi-bin/carddisp.pl?gene=CCNE2
ZFAS1	ZNFX1 Antisense RNA 1	RNA Gene	23	GC20P049276	19.9455	https://www.genecards.org/cgi-bin/carddisp.pl?gene=ZFAS1
RNF6	Ring Finger Protein 6	Protein Coding	46	GC13M026132	19.9216	https://www.genecards.org/cgi-bin/carddisp.pl?gene=RNF6
SNHG16	Small Nucleolar RNA Host Gene 16	RNA Gene	22	GC17P076544	19.8963	https://www.genecards.org/cgi-bin/carddisp.pl?gene=SNHG16
PCAT29	Prostate Cancer Associated Transcript 29	RNA Gene	18	GC15P128011	19.8914	https://www.genecards.org/cgi-bin/carddisp.pl?gene=PCAT29
PRKAA1	Protein Kinase AMP-Activated Catalytic Subunit Alpha 1	Protein Coding	54	GC05M040759	19.8798	https://www.genecards.org/cgi-bin/carddisp.pl?gene=PRKAA1
NTRK2	Neurotrophic Receptor Tyrosine Kinase 2	Protein Coding	60	GC09P084668	19.8366	https://www.genecards.org/cgi-bin/carddisp.pl?gene=NTRK2
GLI2	GLI Family Zinc Finger 2	Protein Coding	56	GC02P120735	19.8359	https://www.genecards.org/cgi-bin/carddisp.pl?gene=GLI2
GPER1	G Protein-Coupled Estrogen Receptor 1	Protein Coding	48	GC07P003595	19.8311	https://www.genecards.org/cgi-bin/carddisp.pl?gene=GPER1
CEACAM1	CEA Cell Adhesion Molecule 1	Protein Coding	51	GC19M042507	19.8286	https://www.genecards.org/cgi-bin/carddisp.pl?gene=CEACAM1
UCHL1	Ubiquitin C-Terminal Hydrolase L1	Protein Coding	59	GC04P041256	19.8124	https://www.genecards.org/cgi-bin/carddisp.pl?gene=UCHL1
SEZ6L2	Seizure Related 6 Homolog Like 2	Protein Coding	46	GC16M039223	19.8091	https://www.genecards.org/cgi-bin/carddisp.pl?gene=SEZ6L2
IDO1	Indoleamine 2,3-Dioxygenase 1	Protein Coding	53	GC08P039891	19.8017	https://www.genecards.org/cgi-bin/carddisp.pl?gene=IDO1
ADIPOQ	Adiponectin, C1Q And Collagen Domain Containing	Protein Coding	52	GC03P186842	19.7853	https://www.genecards.org/cgi-bin/carddisp.pl?gene=ADIPOQ
DCK	Deoxycytidine Kinase	Protein Coding	50	GC04P070992	19.7704	https://www.genecards.org/cgi-bin/carddisp.pl?gene=DCK
MIR378A	MicroRNA 378a	RNA Gene	23	GC05P149732	19.7671	https://www.genecards.org/cgi-bin/carddisp.pl?gene=MIR378A
PTGS1	Prostaglandin-Endoperoxide Synthase 1	Protein Coding	53	GC09P122370	19.7652	https://www.genecards.org/cgi-bin/carddisp.pl?gene=PTGS1
SREBF1	Sterol Regulatory Element Binding Transcription Factor 1	Protein Coding	53	GC17M017810	19.7542	https://www.genecards.org/cgi-bin/carddisp.pl?gene=SREBF1
SLC9A9	Solute Carrier Family 9 Member A9	Protein Coding	46	GC03M143265	19.7527	https://www.genecards.org/cgi-bin/carddisp.pl?gene=SLC9A9
S100A8	S100 Calcium Binding Protein A8	Protein Coding	48	GC01M153406	19.7432	https://www.genecards.org/cgi-bin/carddisp.pl?gene=S100A8
DKK3	Dickkopf WNT Signaling Pathway Inhibitor 3	Protein Coding	48	GC11M011962	19.7041	https://www.genecards.org/cgi-bin/carddisp.pl?gene=DKK3
RUNX2	RUNX Family Transcription Factor 2	Protein Coding	53	GC06P096322	19.686	https://www.genecards.org/cgi-bin/carddisp.pl?gene=RUNX2
CASR	Calcium Sensing Receptor	Protein Coding	57	GC03P122183	19.6831	https://www.genecards.org/cgi-bin/carddisp.pl?gene=CASR
RRM2	Ribonucleotide Reductase Regulatory Subunit M2	Protein Coding	55	GC02P010123	19.6786	https://www.genecards.org/cgi-bin/carddisp.pl?gene=RRM2
EBAG9	Estrogen Receptor Binding Site Associated Antigen 9	Protein Coding	44	GC08P109536	19.6647	https://www.genecards.org/cgi-bin/carddisp.pl?gene=EBAG9
IGFBP5	Insulin Like Growth Factor Binding Protein 5	Protein Coding	49	GC02M216672	19.6507	https://www.genecards.org/cgi-bin/carddisp.pl?gene=IGFBP5
S100A2	S100 Calcium Binding Protein A2	Protein Coding	47	GC01M153561	19.65	https://www.genecards.org/cgi-bin/carddisp.pl?gene=S100A2
EXT2	Exostosin Glycosyltransferase 2	Protein Coding	51	GC11P044095	19.6411	https://www.genecards.org/cgi-bin/carddisp.pl?gene=EXT2
MBD4	Methyl-CpG Binding Domain 4, DNA Glycosylase	Protein Coding	50	GC03M129430	19.6262	https://www.genecards.org/cgi-bin/carddisp.pl?gene=MBD4
NOTCH2	Notch Receptor 2	Protein Coding	59	GC01M119911	19.6075	https://www.genecards.org/cgi-bin/carddisp.pl?gene=NOTCH2
TGIF1	TGFB Induced Factor Homeobox 1	Protein Coding	53	GC18P003411	19.6037	https://www.genecards.org/cgi-bin/carddisp.pl?gene=TGIF1
CSF1R	Colony Stimulating Factor 1 Receptor	Protein Coding	59	GC05M150053	19.5922	https://www.genecards.org/cgi-bin/carddisp.pl?gene=CSF1R
NFKB2	Nuclear Factor Kappa B Subunit 2	Protein Coding	59	GC10P102394	19.5829	https://www.genecards.org/cgi-bin/carddisp.pl?gene=NFKB2
SCUBE3	Signal Peptide, CUB Domain And EGF Like Domain Containing 3	Protein Coding	48	GC06P096214	19.5432	https://www.genecards.org/cgi-bin/carddisp.pl?gene=SCUBE3
CALB2	Calbindin 2	Protein Coding	46	GC16P071358	19.5394	https://www.genecards.org/cgi-bin/carddisp.pl?gene=CALB2
MINPP1	Multiple Inositol-Polyphosphate Phosphatase 1	Protein Coding	53	GC10P087504	19.5388	https://www.genecards.org/cgi-bin/carddisp.pl?gene=MINPP1
LTA	Lymphotoxin Alpha	Protein Coding	49	GC06P096098	19.522	https://www.genecards.org/cgi-bin/carddisp.pl?gene=LTA
PBOV1	Prostate And Breast Cancer Overexpressed 1	Protein Coding	31	GC06M138215	19.5202	https://www.genecards.org/cgi-bin/carddisp.pl?gene=PBOV1
RIOX2	Ribosomal Oxygenase 2	Protein Coding	43	GC03M097942	19.5061	https://www.genecards.org/cgi-bin/carddisp.pl?gene=RIOX2
NODAL	Nodal Growth Differentiation Factor	Protein Coding	48	GC10M070431	19.489	https://www.genecards.org/cgi-bin/carddisp.pl?gene=NODAL
EPHA3	EPH Receptor A3	Protein Coding	53	GC03P089077	19.4814	https://www.genecards.org/cgi-bin/carddisp.pl?gene=EPHA3
MDM4	MDM4 Regulator Of P53	Protein Coding	52	GC01P204516	19.46	https://www.genecards.org/cgi-bin/carddisp.pl?gene=MDM4
SEMA3B	Semaphorin 3B	Protein Coding	47	GC03P050267	19.4565	https://www.genecards.org/cgi-bin/carddisp.pl?gene=SEMA3B
ETV1	ETS Variant Transcription Factor 1	Protein Coding	51	GC07M013891	19.4519	https://www.genecards.org/cgi-bin/carddisp.pl?gene=ETV1
JAK3	Janus Kinase 3	Protein Coding	58	GC19M017824	19.4131	https://www.genecards.org/cgi-bin/carddisp.pl?gene=JAK3
CAT	Catalase	Protein Coding	58	GC11P034460	19.3982	https://www.genecards.org/cgi-bin/carddisp.pl?gene=CAT
WNT7B	Wnt Family Member 7B	Protein Coding	49	GC22M045920	19.3979	https://www.genecards.org/cgi-bin/carddisp.pl?gene=WNT7B
ENPP2	Ectonucleotide Pyrophosphatase/Phosphodiesterase 2	Protein Coding	52	GC08M119556	19.3782	https://www.genecards.org/cgi-bin/carddisp.pl?gene=ENPP2
WEE1	WEE1 G2 Checkpoint Kinase	Protein Coding	54	GC11P009573	19.3634	https://www.genecards.org/cgi-bin/carddisp.pl?gene=WEE1
VTN	Vitronectin	Protein Coding	51	GC17M053597	19.3483	https://www.genecards.org/cgi-bin/carddisp.pl?gene=VTN
PML	PML Nuclear Body Scaffold	Protein Coding	53	GC15P073994	19.2213	https://www.genecards.org/cgi-bin/carddisp.pl?gene=PML
PAX5	Paired Box 5	Protein Coding	52	GC09M036897	19.211	https://www.genecards.org/cgi-bin/carddisp.pl?gene=PAX5
HIC1	HIC ZBTB Transcriptional Repressor 1	Protein Coding	47	GC17P002054	19.2069	https://www.genecards.org/cgi-bin/carddisp.pl?gene=HIC1
COL4A3	Collagen Type IV Alpha 3 Chain	Protein Coding	53	GC02P227164	19.1865	https://www.genecards.org/cgi-bin/carddisp.pl?gene=COL4A3
MIR133A1	MicroRNA 133a-1	RNA Gene	19	GC18M028475	19.1821	https://www.genecards.org/cgi-bin/carddisp.pl?gene=MIR133A1
EGLN1	Egl-9 Family Hypoxia Inducible Factor 1	Protein Coding	56	GC01M231363	19.1616	https://www.genecards.org/cgi-bin/carddisp.pl?gene=EGLN1
SAT1	Spermidine/Spermine N1-Acetyltransferase 1	Protein Coding	51	GC0XP023784	19.1589	https://www.genecards.org/cgi-bin/carddisp.pl?gene=SAT1
MIR29B2	MicroRNA 29b-2	RNA Gene	21	GC01M207815	19.1516	https://www.genecards.org/cgi-bin/carddisp.pl?gene=MIR29B2
PGF	Placental Growth Factor	Protein Coding	50	GC14M074941	19.1455	https://www.genecards.org/cgi-bin/carddisp.pl?gene=PGF
FAN1	FANCD2 And FANCI Associated Nuclease 1	Protein Coding	45	GC15P048197	19.1445	https://www.genecards.org/cgi-bin/carddisp.pl?gene=FAN1
CCR3	C-C Motif Chemokine Receptor 3	Protein Coding	52	GC03P047816	19.0952	https://www.genecards.org/cgi-bin/carddisp.pl?gene=CCR3
MIR186	MicroRNA 186	RNA Gene	22	GC01M071067	19.0933	https://www.genecards.org/cgi-bin/carddisp.pl?gene=MIR186
NNMT	Nicotinamide N-Methyltransferase	Protein Coding	51	GC11P114257	19.0822	https://www.genecards.org/cgi-bin/carddisp.pl?gene=NNMT
USP7	Ubiquitin Specific Peptidase 7	Protein Coding	56	GC16M008892	19.0788	https://www.genecards.org/cgi-bin/carddisp.pl?gene=USP7
LRP1B	LDL Receptor Related Protein 1B	Protein Coding	47	GC02M140231	19.0626	https://www.genecards.org/cgi-bin/carddisp.pl?gene=LRP1B
FANCG	FA Complementation Group G	Protein Coding	50	GC09M035073	19.0527	https://www.genecards.org/cgi-bin/carddisp.pl?gene=FANCG
PDK1	Pyruvate Dehydrogenase Kinase 1	Protein Coding	54	GC02P172555	19.044	https://www.genecards.org/cgi-bin/carddisp.pl?gene=PDK1
RYR1	Ryanodine Receptor 1	Protein Coding	53	GC19P076151	19.0343	https://www.genecards.org/cgi-bin/carddisp.pl?gene=RYR1
CTCF	CCCTC-Binding Factor	Protein Coding	53	GC16P067563	19.0293	https://www.genecards.org/cgi-bin/carddisp.pl?gene=CTCF
RARS1	Arginyl-TRNA Synthetase 1	Protein Coding	51	GC05P168487	19.0195	https://www.genecards.org/cgi-bin/carddisp.pl?gene=RARS1
PSCA	Prostate Stem Cell Antigen	Protein Coding	46	GC08P142670	19.018	https://www.genecards.org/cgi-bin/carddisp.pl?gene=PSCA
MIR361	MicroRNA 361	RNA Gene	19	GC0XM085903	19.0088	https://www.genecards.org/cgi-bin/carddisp.pl?gene=MIR361
HNRNPA2B1	Heterogeneous Nuclear Ribonucleoprotein A2/B1	Protein Coding	52	GC07M026174	18.9697	https://www.genecards.org/cgi-bin/carddisp.pl?gene=HNRNPA2B1
TEK	TEK Receptor Tyrosine Kinase	Protein Coding	58	GC09P027109	18.9612	https://www.genecards.org/cgi-bin/carddisp.pl?gene=TEK
MIR129-1	MicroRNA 129-1	RNA Gene	19	GC07P128207	18.9605	https://www.genecards.org/cgi-bin/carddisp.pl?gene=MIR129-1
ACTB	Actin Beta	Protein Coding	56	GC07M005527	18.9573	https://www.genecards.org/cgi-bin/carddisp.pl?gene=ACTB
LDHA	Lactate Dehydrogenase A	Protein Coding	57	GC11P018394	18.9531	https://www.genecards.org/cgi-bin/carddisp.pl?gene=LDHA
TBX4	T-Box Transcription Factor 4	Protein Coding	47	GC17P067536	18.9308	https://www.genecards.org/cgi-bin/carddisp.pl?gene=TBX4
NDRG1	N-Myc Downstream Regulated 1	Protein Coding	52	GC08M133237	18.9075	https://www.genecards.org/cgi-bin/carddisp.pl?gene=NDRG1
DRAIC	Downregulated RNA In Cancer, Inhibitor Of Cell Invasion And Migration	RNA Gene	17	GC15P126493	18.9037	https://www.genecards.org/cgi-bin/carddisp.pl?gene=DRAIC
CLPTM1L	CLPTM1 Like	Protein Coding	45	GC05M001317	18.8872	https://www.genecards.org/cgi-bin/carddisp.pl?gene=CLPTM1L
PRKACA	Protein Kinase CAMP-Activated Catalytic Subunit Alpha	Protein Coding	59	GC19M014868	18.8763	https://www.genecards.org/cgi-bin/carddisp.pl?gene=PRKACA
HSF1	Heat Shock Transcription Factor 1	Protein Coding	53	GC08P144291	18.8685	https://www.genecards.org/cgi-bin/carddisp.pl?gene=HSF1
MIR27B	MicroRNA 27b	RNA Gene	23	GC09P095102	18.8476	https://www.genecards.org/cgi-bin/carddisp.pl?gene=MIR27B
STK4	Serine/Threonine Kinase 4	Protein Coding	56	GC20P044966	18.8407	https://www.genecards.org/cgi-bin/carddisp.pl?gene=STK4
ARID2	AT-Rich Interaction Domain 2	Protein Coding	48	GC12P045729	18.8402	https://www.genecards.org/cgi-bin/carddisp.pl?gene=ARID2
BLACAT1	BLACAT1 Overlapping LEMD1 Locus	Protein Coding	15	GC01M205434	18.84	https://www.genecards.org/cgi-bin/carddisp.pl?gene=BLACAT1
LMNA	Lamin A/C	Protein Coding	56	GC01P156082	18.8311	https://www.genecards.org/cgi-bin/carddisp.pl?gene=LMNA
MIR130B	MicroRNA 130b	RNA Gene	22	GC22P048361	18.83	https://www.genecards.org/cgi-bin/carddisp.pl?gene=MIR130B
EPHA5	EPH Receptor A5	Protein Coding	53	GC04M065319	18.8203	https://www.genecards.org/cgi-bin/carddisp.pl?gene=EPHA5
FGF8	Fibroblast Growth Factor 8	Protein Coding	54	GC10M101770	18.8201	https://www.genecards.org/cgi-bin/carddisp.pl?gene=FGF8
CTTN	Cortactin	Protein Coding	50	GC11P070398	18.8201	https://www.genecards.org/cgi-bin/carddisp.pl?gene=CTTN
MTDH	Metadherin	Protein Coding	47	GC08P097643	18.7974	https://www.genecards.org/cgi-bin/carddisp.pl?gene=MTDH
TTK	TTK Protein Kinase	Protein Coding	55	GC06P080003	18.7827	https://www.genecards.org/cgi-bin/carddisp.pl?gene=TTK
MAGEC2	MAGE Family Member C2	Protein Coding	41	GC0XM142202	18.769	https://www.genecards.org/cgi-bin/carddisp.pl?gene=MAGEC2
MIR485	MicroRNA 485	RNA Gene	20	GC14P111407	18.7652	https://www.genecards.org/cgi-bin/carddisp.pl?gene=MIR485
FOLH1	Folate Hydrolase 1	Protein Coding	54	GC11M102192	18.7581	https://www.genecards.org/cgi-bin/carddisp.pl?gene=FOLH1
BDNF	Brain Derived Neurotrophic Factor	Protein Coding	56	GC11M027654	18.75	https://www.genecards.org/cgi-bin/carddisp.pl?gene=BDNF
EIF2AK2	Eukaryotic Translation Initiation Factor 2 Alpha Kinase 2	Protein Coding	56	GC02M037099	18.7466	https://www.genecards.org/cgi-bin/carddisp.pl?gene=EIF2AK2
HP	Haptoglobin	Protein Coding	52	GC16P072590	18.7329	https://www.genecards.org/cgi-bin/carddisp.pl?gene=HP
MBL2	Mannose Binding Lectin 2	Protein Coding	53	GC10M052760	18.7154	https://www.genecards.org/cgi-bin/carddisp.pl?gene=MBL2
CDH5	Cadherin 5	Protein Coding	52	GC16P066366	18.6867	https://www.genecards.org/cgi-bin/carddisp.pl?gene=CDH5
LAMA5	Laminin Subunit Alpha 5	Protein Coding	50	GC20M062307	18.6772	https://www.genecards.org/cgi-bin/carddisp.pl?gene=LAMA5
CDK5	Cyclin Dependent Kinase 5	Protein Coding	60	GC07M151053	18.6765	https://www.genecards.org/cgi-bin/carddisp.pl?gene=CDK5
BTNL2	Butyrophilin Like 2	Protein Coding	45	GC06M032393	18.6724	https://www.genecards.org/cgi-bin/carddisp.pl?gene=BTNL2
MIR455	MicroRNA 455	RNA Gene	22	GC09P114209	18.6713	https://www.genecards.org/cgi-bin/carddisp.pl?gene=MIR455
TNFSF11	TNF Superfamily Member 11	Protein Coding	56	GC13P042562	18.6711	https://www.genecards.org/cgi-bin/carddisp.pl?gene=TNFSF11
DPP4	Dipeptidyl Peptidase 4	Protein Coding	57	GC02M161992	18.6704	https://www.genecards.org/cgi-bin/carddisp.pl?gene=DPP4
TRADD	TNFRSF1A Associated Via Death Domain	Protein Coding	49	GC16M067154	18.67	https://www.genecards.org/cgi-bin/carddisp.pl?gene=TRADD
THY1	Thy-1 Cell Surface Antigen	Protein Coding	50	GC11M119417	18.6482	https://www.genecards.org/cgi-bin/carddisp.pl?gene=THY1
LCIIAR	Lung Cancer Immune Cell Infiltration Associated LncRNA	RNA Gene	15	GC15P049033	18.6296	https://www.genecards.org/cgi-bin/carddisp.pl?gene=LCIIAR
AKR1C1	Aldo-Keto Reductase Family 1 Member C1	Protein Coding	50	GC10P004963	18.602	https://www.genecards.org/cgi-bin/carddisp.pl?gene=AKR1C1
CLDN4	Claudin 4	Protein Coding	46	GC07P073799	18.5916	https://www.genecards.org/cgi-bin/carddisp.pl?gene=CLDN4
LPAR1	Lysophosphatidic Acid Receptor 1	Protein Coding	53	GC09M110873	18.5763	https://www.genecards.org/cgi-bin/carddisp.pl?gene=LPAR1
MIR584	MicroRNA 584	RNA Gene	21	GC05M149062	18.5701	https://www.genecards.org/cgi-bin/carddisp.pl?gene=MIR584
FARSA	Phenylalanyl-TRNA Synthetase Subunit Alpha	Protein Coding	49	GC19M012922	18.5569	https://www.genecards.org/cgi-bin/carddisp.pl?gene=FARSA
SSX2	SSX Family Member 2	Protein Coding	40	GC0XM052696	18.5451	https://www.genecards.org/cgi-bin/carddisp.pl?gene=SSX2
STAT5A	Signal Transducer And Activator Of Transcription 5A	Protein Coding	55	GC17P042287	18.5433	https://www.genecards.org/cgi-bin/carddisp.pl?gene=STAT5A
CTAG1A	Cancer/Testis Antigen 1A	Protein Coding	31	GC0XP154585	18.5409	https://www.genecards.org/cgi-bin/carddisp.pl?gene=CTAG1A
PTTG1	PTTG1 Regulator Of Sister Chromatid Separation, Securin	Protein Coding	47	GC05P160422	18.5405	https://www.genecards.org/cgi-bin/carddisp.pl?gene=PTTG1
MIR135A1	MicroRNA 135a-1	RNA Gene	22	GC03M052296	18.5292	https://www.genecards.org/cgi-bin/carddisp.pl?gene=MIR135A1
MPL	MPL Proto-Oncogene, Thrombopoietin Receptor	Protein Coding	55	GC01P043337	18.5234	https://www.genecards.org/cgi-bin/carddisp.pl?gene=MPL
SPAG9	Sperm Associated Antigen 9	Protein Coding	47	GC17M050962	18.5187	https://www.genecards.org/cgi-bin/carddisp.pl?gene=SPAG9
PIK3CD	Phosphatidylinositol-4,5-Bisphosphate 3-Kinase Catalytic Subunit Delta	Protein Coding	60	GC01P009628	18.5181	https://www.genecards.org/cgi-bin/carddisp.pl?gene=PIK3CD
BCR	BCR Activator Of RhoGEF And GTPase	Protein Coding	59	GC22P023179	18.517	https://www.genecards.org/cgi-bin/carddisp.pl?gene=BCR
AKR1B10	Aldo-Keto Reductase Family 1 Member B10	Protein Coding	49	GC07P134527	18.5086	https://www.genecards.org/cgi-bin/carddisp.pl?gene=AKR1B10
TRAF4	TNF Receptor Associated Factor 4	Protein Coding	49	GC17P066104	18.4863	https://www.genecards.org/cgi-bin/carddisp.pl?gene=TRAF4
TCF4	Transcription Factor 4	Protein Coding	54	GC18M055222	18.4795	https://www.genecards.org/cgi-bin/carddisp.pl?gene=TCF4
INSR	Insulin Receptor	Protein Coding	60	GC19M007112	18.4596	https://www.genecards.org/cgi-bin/carddisp.pl?gene=INSR
POMC	Proopiomelanocortin	Protein Coding	55	GC02M025160	18.4517	https://www.genecards.org/cgi-bin/carddisp.pl?gene=POMC
IREB2	Iron Responsive Element Binding Protein 2	Protein Coding	51	GC15P078437	18.4338	https://www.genecards.org/cgi-bin/carddisp.pl?gene=IREB2
SFRP1	Secreted Frizzled Related Protein 1	Protein Coding	51	GC08M041262	18.4178	https://www.genecards.org/cgi-bin/carddisp.pl?gene=SFRP1
MIR377	MicroRNA 377	RNA Gene	21	GC14P111397	18.4104	https://www.genecards.org/cgi-bin/carddisp.pl?gene=MIR377
BRDT	Bromodomain Testis Associated	Protein Coding	50	GC01P091949	18.3912	https://www.genecards.org/cgi-bin/carddisp.pl?gene=BRDT
TERF1	Telomeric Repeat Binding Factor 1	Protein Coding	48	GC08P073003	18.3826	https://www.genecards.org/cgi-bin/carddisp.pl?gene=TERF1
MIR138-1	MicroRNA 138-1	RNA Gene	23	GC03P044115	18.3814	https://www.genecards.org/cgi-bin/carddisp.pl?gene=MIR138-1
DDX5	DEAD-Box Helicase 5	Protein Coding	52	GC17M064498	18.3536	https://www.genecards.org/cgi-bin/carddisp.pl?gene=DDX5
MIR590	MicroRNA 590	RNA Gene	22	GC07P074191	18.3516	https://www.genecards.org/cgi-bin/carddisp.pl?gene=MIR590
NAT1	N-Acetyltransferase 1	Protein Coding	50	GC08P018183	18.3469	https://www.genecards.org/cgi-bin/carddisp.pl?gene=NAT1
KLF5	KLF Transcription Factor 5	Protein Coding	51	GC13P073054	18.342	https://www.genecards.org/cgi-bin/carddisp.pl?gene=KLF5
BCYRN1	Brain Cytoplasmic RNA 1	RNA Gene	22	GC02P047253	18.3341	https://www.genecards.org/cgi-bin/carddisp.pl?gene=BCYRN1
MIR376A1	MicroRNA 376a-1	RNA Gene	18	GC14P111393	18.3274	https://www.genecards.org/cgi-bin/carddisp.pl?gene=MIR376A1
ABCA1	ATP Binding Cassette Subfamily A Member 1	Protein Coding	55	GC09M104781	18.3017	https://www.genecards.org/cgi-bin/carddisp.pl?gene=ABCA1
HOXA11-AS	HOXA11 Antisense RNA	RNA Gene	24	GC07P027184	18.2835	https://www.genecards.org/cgi-bin/carddisp.pl?gene=HOXA11-AS
MIR31HG	MIR31 Host Gene	RNA Gene	22	GC09M021871	18.2782	https://www.genecards.org/cgi-bin/carddisp.pl?gene=MIR31HG
CEBPB	CCAAT Enhancer Binding Protein Beta	Protein Coding	50	GC20P050190	18.251	https://www.genecards.org/cgi-bin/carddisp.pl?gene=CEBPB
FUT4	Fucosyltransferase 4	Protein Coding	44	GC11P094544	18.2411	https://www.genecards.org/cgi-bin/carddisp.pl?gene=FUT4
SPOP	Speckle Type BTB/POZ Protein	Protein Coding	51	GC17M049598	18.2379	https://www.genecards.org/cgi-bin/carddisp.pl?gene=SPOP
SIRT3	Sirtuin 3	Protein Coding	54	GC11M000215	18.2027	https://www.genecards.org/cgi-bin/carddisp.pl?gene=SIRT3
EIF4EBP1	Eukaryotic Translation Initiation Factor 4E Binding Protein 1	Protein Coding	53	GC08P038672	18.2024	https://www.genecards.org/cgi-bin/carddisp.pl?gene=EIF4EBP1
LAMC1	Laminin Subunit Gamma 1	Protein Coding	50	GC01P182992	18.1924	https://www.genecards.org/cgi-bin/carddisp.pl?gene=LAMC1
MTR	5-Methyltetrahydrofolate-Homocysteine Methyltransferase	Protein Coding	54	GC01P236795	18.1764	https://www.genecards.org/cgi-bin/carddisp.pl?gene=MTR
MED19	Mediator Complex Subunit 19	Protein Coding	39	GC11M057703	18.1662	https://www.genecards.org/cgi-bin/carddisp.pl?gene=MED19
MCM3	Minichromosome Maintenance Complex Component 3	Protein Coding	51	GC06M052264	18.1272	https://www.genecards.org/cgi-bin/carddisp.pl?gene=MCM3
ADAM12	ADAM Metallopeptidase Domain 12	Protein Coding	52	GC10M126012	18.1036	https://www.genecards.org/cgi-bin/carddisp.pl?gene=ADAM12
TFPI2	Tissue Factor Pathway Inhibitor 2	Protein Coding	49	GC07M093885	18.0814	https://www.genecards.org/cgi-bin/carddisp.pl?gene=TFPI2
EPO	Erythropoietin	Protein Coding	49	GC07P100720	18.0624	https://www.genecards.org/cgi-bin/carddisp.pl?gene=EPO
ITGB4	Integrin Subunit Beta 4	Protein Coding	56	GC17P075721	18.0601	https://www.genecards.org/cgi-bin/carddisp.pl?gene=ITGB4
CRNN	Cornulin	Protein Coding	42	GC01M153293	18.0183	https://www.genecards.org/cgi-bin/carddisp.pl?gene=CRNN
COL1A2	Collagen Type I Alpha 2 Chain	Protein Coding	54	GC07P094394	17.9864	https://www.genecards.org/cgi-bin/carddisp.pl?gene=COL1A2
IFNA2	Interferon Alpha 2	Protein Coding	50	GC09M021384	17.9729	https://www.genecards.org/cgi-bin/carddisp.pl?gene=IFNA2
GNRH1	Gonadotropin Releasing Hormone 1	Protein Coding	47	GC08M025419	17.9596	https://www.genecards.org/cgi-bin/carddisp.pl?gene=GNRH1
ACVRL1	Activin A Receptor Like Type 1	Protein Coding	57	GC12P051906	17.9566	https://www.genecards.org/cgi-bin/carddisp.pl?gene=ACVRL1
TRAF2	TNF Receptor Associated Factor 2	Protein Coding	51	GC09P136881	17.9535	https://www.genecards.org/cgi-bin/carddisp.pl?gene=TRAF2
MIR216A	MicroRNA 216a	RNA Gene	23	GC02M055988	17.9442	https://www.genecards.org/cgi-bin/carddisp.pl?gene=MIR216A
ITGAM	Integrin Subunit Alpha M	Protein Coding	55	GC16P043916	17.8973	https://www.genecards.org/cgi-bin/carddisp.pl?gene=ITGAM
CHRNB4	Cholinergic Receptor Nicotinic Beta 4 Subunit	Protein Coding	51	GC15M078624	17.8888	https://www.genecards.org/cgi-bin/carddisp.pl?gene=CHRNB4
PRSS1	Serine Protease 1	Protein Coding	51	GC07P150895	17.8792	https://www.genecards.org/cgi-bin/carddisp.pl?gene=PRSS1
GHR	Growth Hormone Receptor	Protein Coding	53	GC05P042429	17.8659	https://www.genecards.org/cgi-bin/carddisp.pl?gene=GHR
AIMP2	Aminoacyl TRNA Synthetase Complex Interacting Multifunctional Protein 2	Protein Coding	50	GC07P006016	17.8598	https://www.genecards.org/cgi-bin/carddisp.pl?gene=AIMP2
WNT2	Wnt Family Member 2	Protein Coding	50	GC07M117318	17.8528	https://www.genecards.org/cgi-bin/carddisp.pl?gene=WNT2
NR1H2	Nuclear Receptor Subfamily 1 Group H Member 2	Protein Coding	53	GC19P050329	17.847	https://www.genecards.org/cgi-bin/carddisp.pl?gene=NR1H2
KRT14	Keratin 14	Protein Coding	53	GC17M041582	17.8468	https://www.genecards.org/cgi-bin/carddisp.pl?gene=KRT14
HNF1A-AS1	HNF1A Antisense RNA 1	RNA Gene	22	GC12M122562	17.8454	https://www.genecards.org/cgi-bin/carddisp.pl?gene=HNF1A-AS1
ATP2A2	ATPase Sarcoplasmic/Endoplasmic Reticulum Ca2+ Transporting 2	Protein Coding	58	GC12P110280	17.8453	https://www.genecards.org/cgi-bin/carddisp.pl?gene=ATP2A2
BRMS1	BRMS1 Transcriptional Repressor And Anoikis Regulator	Protein Coding	43	GC11M102590	17.8376	https://www.genecards.org/cgi-bin/carddisp.pl?gene=BRMS1
TGM2	Transglutaminase 2	Protein Coding	54	GC20M038127	17.8071	https://www.genecards.org/cgi-bin/carddisp.pl?gene=TGM2
PRTN3	Proteinase 3	Protein Coding	52	GC19P000840	17.7965	https://www.genecards.org/cgi-bin/carddisp.pl?gene=PRTN3
USP8	Ubiquitin Specific Peptidase 8	Protein Coding	53	GC15P050424	17.781	https://www.genecards.org/cgi-bin/carddisp.pl?gene=USP8
CD151	CD151 Molecule (Raph Blood Group)	Protein Coding	51	GC11P002266	17.7488	https://www.genecards.org/cgi-bin/carddisp.pl?gene=CD151
CHILL1	Cancer Hallmarks In Lung LncRNA 1	Uncategorized	1	GC00U937094	17.7465	https://www.genecards.org/cgi-bin/carddisp.pl?gene=CHILL1
IL1R1	Interleukin 1 Receptor Type 1	Protein Coding	53	GC02P102136	17.7422	https://www.genecards.org/cgi-bin/carddisp.pl?gene=IL1R1
CASC15	Cancer Susceptibility 15	RNA Gene	21	GC06P021673	17.7361	https://www.genecards.org/cgi-bin/carddisp.pl?gene=CASC15
F2R	Coagulation Factor II Thrombin Receptor	Protein Coding	53	GC05P076716	17.7348	https://www.genecards.org/cgi-bin/carddisp.pl?gene=F2R
RAD52	RAD52 Homolog, DNA Repair Protein	Protein Coding	48	GC12M000912	17.7311	https://www.genecards.org/cgi-bin/carddisp.pl?gene=RAD52
HSPD1	Heat Shock Protein Family D (Hsp60) Member 1	Protein Coding	55	GC02M197486	17.7252	https://www.genecards.org/cgi-bin/carddisp.pl?gene=HSPD1
CDH3	Cadherin 3	Protein Coding	54	GC16P068637	17.7187	https://www.genecards.org/cgi-bin/carddisp.pl?gene=CDH3
THPO	Thrombopoietin	Protein Coding	50	GC03M184371	17.7174	https://www.genecards.org/cgi-bin/carddisp.pl?gene=THPO
CCN4	Cellular Communication Network Factor 4	Protein Coding	46	GC08P133192	17.7166	https://www.genecards.org/cgi-bin/carddisp.pl?gene=CCN4
PPP2R2A	Protein Phosphatase 2 Regulatory Subunit Balpha	Protein Coding	50	GC08P026292	17.7163	https://www.genecards.org/cgi-bin/carddisp.pl?gene=PPP2R2A
MIR30C1	MicroRNA 30c-1	RNA Gene	24	GC01P040757	17.703	https://www.genecards.org/cgi-bin/carddisp.pl?gene=MIR30C1
MIR211	MicroRNA 211	RNA Gene	24	GC15M031065	17.6885	https://www.genecards.org/cgi-bin/carddisp.pl?gene=MIR211
SNCG	Synuclein Gamma	Protein Coding	48	GC10P095537	17.6873	https://www.genecards.org/cgi-bin/carddisp.pl?gene=SNCG
CCNA1	Cyclin A1	Protein Coding	48	GC13P036431	17.6814	https://www.genecards.org/cgi-bin/carddisp.pl?gene=CCNA1
GLI3	GLI Family Zinc Finger 3	Protein Coding	56	GC07M041960	17.6769	https://www.genecards.org/cgi-bin/carddisp.pl?gene=GLI3
COL3A1	Collagen Type III Alpha 1 Chain	Protein Coding	54	GC02P188974	17.6577	https://www.genecards.org/cgi-bin/carddisp.pl?gene=COL3A1
PRKCB	Protein Kinase C Beta	Protein Coding	55	GC16P024844	17.6535	https://www.genecards.org/cgi-bin/carddisp.pl?gene=PRKCB
CDCP1	CUB Domain Containing Protein 1	Protein Coding	46	GC03M045082	17.6505	https://www.genecards.org/cgi-bin/carddisp.pl?gene=CDCP1
STIL	STIL Centriolar Assembly Protein	Protein Coding	47	GC01M047250	17.63	https://www.genecards.org/cgi-bin/carddisp.pl?gene=STIL
LEPR	Leptin Receptor	Protein Coding	57	GC01P065421	17.6277	https://www.genecards.org/cgi-bin/carddisp.pl?gene=LEPR
RBM5	RNA Binding Motif Protein 5	Protein Coding	44	GC03P050638	17.6176	https://www.genecards.org/cgi-bin/carddisp.pl?gene=RBM5
HAGLR	HOXD Antisense Growth-Associated Long Non-Coding RNA	RNA Gene	21	GC02M176171	17.6035	https://www.genecards.org/cgi-bin/carddisp.pl?gene=HAGLR
MIR7-1	MicroRNA 7-1	RNA Gene	19	GC09M099989	17.6016	https://www.genecards.org/cgi-bin/carddisp.pl?gene=MIR7-1
PIN1	Peptidylprolyl Cis/Trans Isomerase, NIMA-Interacting 1	Protein Coding	53	GC19P009835	17.5998	https://www.genecards.org/cgi-bin/carddisp.pl?gene=PIN1
BANCR	BRAF-Activated Non-Protein Coding RNA	RNA Gene	17	GC09M069296	17.5887	https://www.genecards.org/cgi-bin/carddisp.pl?gene=BANCR
DMTF1	Cyclin D Binding Myb Like Transcription Factor 1	Protein Coding	40	GC07P087155	17.5794	https://www.genecards.org/cgi-bin/carddisp.pl?gene=DMTF1
ADA	Adenosine Deaminase	Protein Coding	57	GC20M044620	17.5745	https://www.genecards.org/cgi-bin/carddisp.pl?gene=ADA
GRB2	Growth Factor Receptor Bound Protein 2	Protein Coding	52	GC17M075318	17.5716	https://www.genecards.org/cgi-bin/carddisp.pl?gene=GRB2
SERPINB3	Serpin Family B Member 3	Protein Coding	47	GC18M063655	17.5602	https://www.genecards.org/cgi-bin/carddisp.pl?gene=SERPINB3
REST	RE1 Silencing Transcription Factor	Protein Coding	49	GC04P056907	17.5532	https://www.genecards.org/cgi-bin/carddisp.pl?gene=REST
SETBP1	SET Binding Protein 1	Protein Coding	47	GC18P044680	17.5476	https://www.genecards.org/cgi-bin/carddisp.pl?gene=SETBP1
CD79A	CD79a Molecule	Protein Coding	55	GC19P041877	17.5355	https://www.genecards.org/cgi-bin/carddisp.pl?gene=CD79A
CASP2	Caspase 2	Protein Coding	53	GC07P150926	17.5276	https://www.genecards.org/cgi-bin/carddisp.pl?gene=CASP2
HLA-DPB1	Major Histocompatibility Complex, Class II, DP Beta 1	Protein Coding	51	GC06P096136	17.502	https://www.genecards.org/cgi-bin/carddisp.pl?gene=HLA-DPB1
PHOX2B-AS1	PHOX2B Antisense RNA 1	RNA Gene	15	GC04P041755	17.496	https://www.genecards.org/cgi-bin/carddisp.pl?gene=PHOX2B-AS1
LINC00673	Long Intergenic Non-Protein Coding RNA 673	RNA Gene	17	GC17M072290	17.494	https://www.genecards.org/cgi-bin/carddisp.pl?gene=LINC00673
MIR218-1	MicroRNA 218-1	RNA Gene	21	GC04P020895	17.4927	https://www.genecards.org/cgi-bin/carddisp.pl?gene=MIR218-1
HYAL2	Hyaluronidase 2	Protein Coding	51	GC03M050317	17.4831	https://www.genecards.org/cgi-bin/carddisp.pl?gene=HYAL2
GNAQ	G Protein Subunit Alpha Q	Protein Coding	55	GC09M077716	17.4726	https://www.genecards.org/cgi-bin/carddisp.pl?gene=GNAQ
HPSE	Heparanase	Protein Coding	52	GC04M083292	17.4721	https://www.genecards.org/cgi-bin/carddisp.pl?gene=HPSE
SNHG12	Small Nucleolar RNA Host Gene 12	RNA Gene	27	GC01M028578	17.4717	https://www.genecards.org/cgi-bin/carddisp.pl?gene=SNHG12
HOXB9	Homeobox B9	Protein Coding	46	GC17M048621	17.4653	https://www.genecards.org/cgi-bin/carddisp.pl?gene=HOXB9
SNHG7	Small Nucleolar RNA Host Gene 7	RNA Gene	24	GC09M137940	17.4577	https://www.genecards.org/cgi-bin/carddisp.pl?gene=SNHG7
MIR33A	MicroRNA 33a	RNA Gene	22	GC22P041900	17.4493	https://www.genecards.org/cgi-bin/carddisp.pl?gene=MIR33A
MCM4	Minichromosome Maintenance Complex Component 4	Protein Coding	54	GC08P047965	17.4177	https://www.genecards.org/cgi-bin/carddisp.pl?gene=MCM4
SMPD1	Sphingomyelin Phosphodiesterase 1	Protein Coding	56	GC11P006390	17.4105	https://www.genecards.org/cgi-bin/carddisp.pl?gene=SMPD1
RXRG	Retinoid X Receptor Gamma	Protein Coding	48	GC01M165401	17.4067	https://www.genecards.org/cgi-bin/carddisp.pl?gene=RXRG
MIR151A	MicroRNA 151a	RNA Gene	22	GC08M140800	17.385	https://www.genecards.org/cgi-bin/carddisp.pl?gene=MIR151A
PRDM14	PR/SET Domain 14	Protein Coding	46	GC08M070051	17.38	https://www.genecards.org/cgi-bin/carddisp.pl?gene=PRDM14
HULC	Hepatocellular Carcinoma Up-Regulated Long Non-Coding RNA	RNA Gene	24	GC06P008446	17.3764	https://www.genecards.org/cgi-bin/carddisp.pl?gene=HULC
KDM1A	Lysine Demethylase 1A	Protein Coding	56	GC01P023019	17.367	https://www.genecards.org/cgi-bin/carddisp.pl?gene=KDM1A
SCHLAP1	SWI/SNF Complex Antagonist Associated With Prostate Cancer 1	RNA Gene	15	GC02P180511	17.3518	https://www.genecards.org/cgi-bin/carddisp.pl?gene=SCHLAP1
TCF7	Transcription Factor 7	Protein Coding	49	GC05P134114	17.3469	https://www.genecards.org/cgi-bin/carddisp.pl?gene=TCF7
HDGF	Heparin Binding Growth Factor	Protein Coding	46	GC01M156972	17.343	https://www.genecards.org/cgi-bin/carddisp.pl?gene=HDGF
PRL	Prolactin	Protein Coding	50	GC06M022287	17.3224	https://www.genecards.org/cgi-bin/carddisp.pl?gene=PRL
MMP10	Matrix Metallopeptidase 10	Protein Coding	51	GC11M102770	17.321	https://www.genecards.org/cgi-bin/carddisp.pl?gene=MMP10
PANDAR	Promoter Of CDKN1A Antisense DNA Damage Activated RNA	RNA Gene	14	GC06M036673	17.3141	https://www.genecards.org/cgi-bin/carddisp.pl?gene=PANDAR
PRDX1	Peroxiredoxin 1	Protein Coding	56	GC01M045552	17.3065	https://www.genecards.org/cgi-bin/carddisp.pl?gene=PRDX1
ATG7	Autophagy Related 7	Protein Coding	50	GC03P014012	17.2993	https://www.genecards.org/cgi-bin/carddisp.pl?gene=ATG7
TNC	Tenascin C	Protein Coding	56	GC09M115019	17.2871	https://www.genecards.org/cgi-bin/carddisp.pl?gene=TNC
TSG101	Tumor Susceptibility 101	Protein Coding	49	GC11M018468	17.2859	https://www.genecards.org/cgi-bin/carddisp.pl?gene=TSG101
S100A9	S100 Calcium Binding Protein A9	Protein Coding	50	GC01P153357	17.2839	https://www.genecards.org/cgi-bin/carddisp.pl?gene=S100A9
EHBP1	EH Domain Binding Protein 1	Protein Coding	46	GC02P062673	17.278	https://www.genecards.org/cgi-bin/carddisp.pl?gene=EHBP1
TINCR	TINCR Ubiquitin Domain Containing	Protein Coding	29	GC19M005558	17.2561	https://www.genecards.org/cgi-bin/carddisp.pl?gene=TINCR
CAVIN3	Caveolae Associated Protein 3	Protein Coding	42	GC11M007176	17.2546	https://www.genecards.org/cgi-bin/carddisp.pl?gene=CAVIN3
SNHG15	Small Nucleolar RNA Host Gene 15	RNA Gene	24	GC07M044983	17.2519	https://www.genecards.org/cgi-bin/carddisp.pl?gene=SNHG15
SIX1	SIX Homeobox 1	Protein Coding	49	GC14M060643	17.2501	https://www.genecards.org/cgi-bin/carddisp.pl?gene=SIX1
DCN	Decorin	Protein Coding	54	GC12M091140	17.2464	https://www.genecards.org/cgi-bin/carddisp.pl?gene=DCN
ACTC1	Actin Alpha Cardiac Muscle 1	Protein Coding	51	GC15M034790	17.2174	https://www.genecards.org/cgi-bin/carddisp.pl?gene=ACTC1
TDGF1	Teratocarcinoma-Derived Growth Factor 1	Protein Coding	49	GC03P047848	17.2126	https://www.genecards.org/cgi-bin/carddisp.pl?gene=TDGF1
MIR212	MicroRNA 212	RNA Gene	23	GC17M002050	17.2102	https://www.genecards.org/cgi-bin/carddisp.pl?gene=MIR212
ASXL1	ASXL Transcriptional Regulator 1	Protein Coding	50	GC20P033020	17.1975	https://www.genecards.org/cgi-bin/carddisp.pl?gene=ASXL1
F2RL3	F2R Like Thrombin Or Trypsin Receptor 3	Protein Coding	53	GC19P016888	17.195	https://www.genecards.org/cgi-bin/carddisp.pl?gene=F2RL3
IL6ST	Interleukin 6 Cytokine Family Signal Transducer	Protein Coding	56	GC05M055935	17.192	https://www.genecards.org/cgi-bin/carddisp.pl?gene=IL6ST
TRPS1	Transcriptional Repressor GATA Binding 1	Protein Coding	51	GC08M115408	17.185	https://www.genecards.org/cgi-bin/carddisp.pl?gene=TRPS1
PRODH	Proline Dehydrogenase 1	Protein Coding	52	GC22M018912	17.1638	https://www.genecards.org/cgi-bin/carddisp.pl?gene=PRODH
KLRK1	Killer Cell Lectin Like Receptor K1	Protein Coding	48	GC12M023372	17.1606	https://www.genecards.org/cgi-bin/carddisp.pl?gene=KLRK1
CCL4	C-C Motif Chemokine Ligand 4	Protein Coding	47	GC17P036103	17.1528	https://www.genecards.org/cgi-bin/carddisp.pl?gene=CCL4
STING1	Stimulator Of Interferon Response CGAMP Interactor 1	Protein Coding	48	GC05M139476	17.1429	https://www.genecards.org/cgi-bin/carddisp.pl?gene=STING1
MIR28	MicroRNA 28	RNA Gene	21	GC03P188688	17.1338	https://www.genecards.org/cgi-bin/carddisp.pl?gene=MIR28
NAMPT	Nicotinamide Phosphoribosyltransferase	Protein Coding	55	GC07M106248	17.133	https://www.genecards.org/cgi-bin/carddisp.pl?gene=NAMPT
PTGES	Prostaglandin E Synthase	Protein Coding	48	GC09M129738	17.1251	https://www.genecards.org/cgi-bin/carddisp.pl?gene=PTGES
SHBG	Sex Hormone Binding Globulin	Protein Coding	48	GC17P007613	17.1068	https://www.genecards.org/cgi-bin/carddisp.pl?gene=SHBG
PPARA	Peroxisome Proliferator Activated Receptor Alpha	Protein Coding	51	GC22P046150	17.0947	https://www.genecards.org/cgi-bin/carddisp.pl?gene=PPARA
KLK10	Kallikrein Related Peptidase 10	Protein Coding	46	GC19M051012	17.0843	https://www.genecards.org/cgi-bin/carddisp.pl?gene=KLK10
SULT1A1	Sulfotransferase Family 1A Member 1	Protein Coding	50	GC16M039052	17.084	https://www.genecards.org/cgi-bin/carddisp.pl?gene=SULT1A1
AGTR1	Angiotensin II Receptor Type 1	Protein Coding	58	GC03P148697	17.0718	https://www.genecards.org/cgi-bin/carddisp.pl?gene=AGTR1
COL4A2	Collagen Type IV Alpha 2 Chain	Protein Coding	53	GC13P110305	17.0629	https://www.genecards.org/cgi-bin/carddisp.pl?gene=COL4A2
TACC1	Transforming Acidic Coiled-Coil Containing Protein 1	Protein Coding	46	GC08P038728	17.0452	https://www.genecards.org/cgi-bin/carddisp.pl?gene=TACC1
MUC6	Mucin 6, Oligomeric Mucus/Gel-Forming	Protein Coding	46	GC11M001012	17.0307	https://www.genecards.org/cgi-bin/carddisp.pl?gene=MUC6
MIR675	MicroRNA 675	RNA Gene	22	GC11M004916	17.0037	https://www.genecards.org/cgi-bin/carddisp.pl?gene=MIR675
LOC111811965	NF1 (Neurofibromin 1) Promoter Region	Functional Element	3	GC17P031093	16.9896	https://www.genecards.org/cgi-bin/carddisp.pl?gene=LOC111811965
COLCA1	Colorectal Cancer Associated 1	RNA Gene	30	GC11M111290	16.9773	https://www.genecards.org/cgi-bin/carddisp.pl?gene=COLCA1
CYTOR	Cytoskeleton Regulator RNA	RNA Gene	25	GC02P088332	16.9761	https://www.genecards.org/cgi-bin/carddisp.pl?gene=CYTOR
CYP24A1	Cytochrome P450 Family 24 Subfamily A Member 1	Protein Coding	53	GC20M054153	16.9487	https://www.genecards.org/cgi-bin/carddisp.pl?gene=CYP24A1
SLC6A14	Solute Carrier Family 6 Member 14	Protein Coding	48	GC0XP116436	16.9391	https://www.genecards.org/cgi-bin/carddisp.pl?gene=SLC6A14
SF3B2	Splicing Factor 3b Subunit 2	Protein Coding	48	GC11P066050	16.9357	https://www.genecards.org/cgi-bin/carddisp.pl?gene=SF3B2
SNHG20	Small Nucleolar RNA Host Gene 20	RNA Gene	23	GC17P077271	16.9355	https://www.genecards.org/cgi-bin/carddisp.pl?gene=SNHG20
ADH1B	Alcohol Dehydrogenase 1B (Class I), Beta Polypeptide	Protein Coding	50	GC04M099304	16.9291	https://www.genecards.org/cgi-bin/carddisp.pl?gene=ADH1B
TINF2	TERF1 Interacting Nuclear Factor 2	Protein Coding	48	GC14M024621	16.922	https://www.genecards.org/cgi-bin/carddisp.pl?gene=TINF2
WNT3A	Wnt Family Member 3A	Protein Coding	54	GC01P229754	16.9148	https://www.genecards.org/cgi-bin/carddisp.pl?gene=WNT3A
DYNC2H1	Dynein Cytoplasmic 2 Heavy Chain 1	Protein Coding	45	GC11P103109	16.9115	https://www.genecards.org/cgi-bin/carddisp.pl?gene=DYNC2H1
DRD4	Dopamine Receptor D4	Protein Coding	52	GC11P002251	16.9107	https://www.genecards.org/cgi-bin/carddisp.pl?gene=DRD4
RPL5	Ribosomal Protein L5	Protein Coding	54	GC01P092832	16.8964	https://www.genecards.org/cgi-bin/carddisp.pl?gene=RPL5
PRF1	Perforin 1	Protein Coding	53	GC10M070597	16.8746	https://www.genecards.org/cgi-bin/carddisp.pl?gene=PRF1
MIR17HG	MiR-17-92a-1 Cluster Host Gene	RNA Gene	30	GC13P091347	16.8703	https://www.genecards.org/cgi-bin/carddisp.pl?gene=MIR17HG
USF3	Upstream Transcription Factor Family Member 3	Protein Coding	38	GC03M113649	16.8626	https://www.genecards.org/cgi-bin/carddisp.pl?gene=USF3
MIR490	MicroRNA 490	RNA Gene	19	GC07P136903	16.8507	https://www.genecards.org/cgi-bin/carddisp.pl?gene=MIR490
MIR503	MicroRNA 503	RNA Gene	22	GC0XM134708	16.8474	https://www.genecards.org/cgi-bin/carddisp.pl?gene=MIR503
HMGA1	High Mobility Group AT-Hook 1	Protein Coding	53	GC06P096200	16.8274	https://www.genecards.org/cgi-bin/carddisp.pl?gene=HMGA1
GHET1	Gastric Carcinoma Proliferation Enhancing Transcript 1	RNA Gene	15	GC07P150998	16.8077	https://www.genecards.org/cgi-bin/carddisp.pl?gene=GHET1
HDAC4	Histone Deacetylase 4	Protein Coding	59	GC02M239048	16.8045	https://www.genecards.org/cgi-bin/carddisp.pl?gene=HDAC4
AGT	Angiotensinogen	Protein Coding	56	GC01M230690	16.7918	https://www.genecards.org/cgi-bin/carddisp.pl?gene=AGT
SPDEF	SAM Pointed Domain Containing ETS Transcription Factor	Protein Coding	46	GC06M075054	16.7704	https://www.genecards.org/cgi-bin/carddisp.pl?gene=SPDEF
CXCR5	C-X-C Motif Chemokine Receptor 5	Protein Coding	48	GC11P118928	16.7521	https://www.genecards.org/cgi-bin/carddisp.pl?gene=CXCR5
FANCF	FA Complementation Group F	Protein Coding	48	GC11M022600	16.752	https://www.genecards.org/cgi-bin/carddisp.pl?gene=FANCF
MIR425	MicroRNA 425	RNA Gene	22	GC03M051844	16.7211	https://www.genecards.org/cgi-bin/carddisp.pl?gene=MIR425
DUS2	Dihydrouridine Synthase 2	Protein Coding	44	GC16P067987	16.7123	https://www.genecards.org/cgi-bin/carddisp.pl?gene=DUS2
MIR134	MicroRNA 134	RNA Gene	22	GC14P111382	16.7099	https://www.genecards.org/cgi-bin/carddisp.pl?gene=MIR134
CSNK2A1	Casein Kinase 2 Alpha 1	Protein Coding	57	GC20M000472	16.7082	https://www.genecards.org/cgi-bin/carddisp.pl?gene=CSNK2A1
BCAR3	BCAR3 Adaptor Protein, NSP Family Member	Protein Coding	46	GC01M093561	16.7026	https://www.genecards.org/cgi-bin/carddisp.pl?gene=BCAR3
TP53COR1	Tumor Protein P53 Pathway Corepressor 1	RNA Gene	9	GC06U903133	16.7001	https://www.genecards.org/cgi-bin/carddisp.pl?gene=TP53COR1
MIR365A	MicroRNA 365a	RNA Gene	22	GC16P014309	16.6779	https://www.genecards.org/cgi-bin/carddisp.pl?gene=MIR365A
CD40LG	CD40 Ligand	Protein Coding	57	GC0XP136649	16.6609	https://www.genecards.org/cgi-bin/carddisp.pl?gene=CD40LG
MIR202	MicroRNA 202	RNA Gene	21	GC10M133247	16.6417	https://www.genecards.org/cgi-bin/carddisp.pl?gene=MIR202
SCGB3A2	Secretoglobin Family 3A Member 2	Protein Coding	44	GC05P147870	16.6391	https://www.genecards.org/cgi-bin/carddisp.pl?gene=SCGB3A2
KCNN4	Potassium Calcium-Activated Channel Subfamily N Member 4	Protein Coding	55	GC19M073688	16.6339	https://www.genecards.org/cgi-bin/carddisp.pl?gene=KCNN4
ELAVL4	ELAV Like RNA Binding Protein 4	Protein Coding	47	GC01P050025	16.6245	https://www.genecards.org/cgi-bin/carddisp.pl?gene=ELAVL4
SEMA3F	Semaphorin 3F	Protein Coding	50	GC03P050646	16.6184	https://www.genecards.org/cgi-bin/carddisp.pl?gene=SEMA3F
TRAF1	TNF Receptor Associated Factor 1	Protein Coding	48	GC09M120902	16.6042	https://www.genecards.org/cgi-bin/carddisp.pl?gene=TRAF1
NOVA1	NOVA Alternative Splicing Regulator 1	Protein Coding	44	GC14M026443	16.5898	https://www.genecards.org/cgi-bin/carddisp.pl?gene=NOVA1
LNCRNA-ATB	LncRNA Activated By TGF-Beta	RNA Gene	8	GC14P036687	16.5874	https://www.genecards.org/cgi-bin/carddisp.pl?gene=LNCRNA-ATB
NAB2	NGFI-A Binding Protein 2	Protein Coding	48	GC12P057730	16.5787	https://www.genecards.org/cgi-bin/carddisp.pl?gene=NAB2
CCNG1	Cyclin G1	Protein Coding	47	GC05P163438	16.5729	https://www.genecards.org/cgi-bin/carddisp.pl?gene=CCNG1
PRKCE	Protein Kinase C Epsilon	Protein Coding	55	GC02P045651	16.5683	https://www.genecards.org/cgi-bin/carddisp.pl?gene=PRKCE
MC1R	Melanocortin 1 Receptor	Protein Coding	55	GC16P089912	16.552	https://www.genecards.org/cgi-bin/carddisp.pl?gene=MC1R
LOC110011216	Paired Like Homeobox 2b Polyalanine Repeat Instability Region	Functional Element	4	GC04P041745	16.5342	https://www.genecards.org/cgi-bin/carddisp.pl?gene=LOC110011216
AGR3	Anterior Gradient 3, Protein Disulphide Isomerase Family Member	Protein Coding	43	GC07M016854	16.5296	https://www.genecards.org/cgi-bin/carddisp.pl?gene=AGR3
RAD51B	RAD51 Paralog B	Protein Coding	44	GC14P067819	16.5268	https://www.genecards.org/cgi-bin/carddisp.pl?gene=RAD51B
XBP1	X-Box Binding Protein 1	Protein Coding	52	GC22M028794	16.5262	https://www.genecards.org/cgi-bin/carddisp.pl?gene=XBP1
FLI1	Fli-1 Proto-Oncogene, ETS Transcription Factor	Protein Coding	54	GC11P128686	16.5257	https://www.genecards.org/cgi-bin/carddisp.pl?gene=FLI1
LAMA1	Laminin Subunit Alpha 1	Protein Coding	52	GC18M006941	16.5197	https://www.genecards.org/cgi-bin/carddisp.pl?gene=LAMA1
MIR19B1	MicroRNA 19b-1	RNA Gene	20	GC13P091591	16.5145	https://www.genecards.org/cgi-bin/carddisp.pl?gene=MIR19B1
CCL20	C-C Motif Chemokine Ligand 20	Protein Coding	49	GC02P227846	16.5035	https://www.genecards.org/cgi-bin/carddisp.pl?gene=CCL20
GZMB	Granzyme B	Protein Coding	54	GC14M024630	16.5009	https://www.genecards.org/cgi-bin/carddisp.pl?gene=GZMB
PSG2	Pregnancy Specific Beta-1-Glycoprotein 2	Protein Coding	41	GC19M043064	16.4995	https://www.genecards.org/cgi-bin/carddisp.pl?gene=PSG2
PCAT19	Prostate Cancer Associated Transcript 19	RNA Gene	19	GC19M075204	16.4817	https://www.genecards.org/cgi-bin/carddisp.pl?gene=PCAT19
RELB	RELB Proto-Oncogene, NF-KB Subunit	Protein Coding	50	GC19P076404	16.4781	https://www.genecards.org/cgi-bin/carddisp.pl?gene=RELB
MIR135B	MicroRNA 135b	RNA Gene	24	GC01M205448	16.4726	https://www.genecards.org/cgi-bin/carddisp.pl?gene=MIR135B
SOX17	SRY-Box Transcription Factor 17	Protein Coding	49	GC08P054457	16.4724	https://www.genecards.org/cgi-bin/carddisp.pl?gene=SOX17
AHRR	Aryl Hydrocarbon Receptor Repressor	Protein Coding	43	GC05P000321	16.4646	https://www.genecards.org/cgi-bin/carddisp.pl?gene=AHRR
LIF	LIF Interleukin 6 Family Cytokine	Protein Coding	50	GC22M030240	16.463	https://www.genecards.org/cgi-bin/carddisp.pl?gene=LIF
MIR124-3	MicroRNA 124-3	RNA Gene	20	GC20P063610	16.446	https://www.genecards.org/cgi-bin/carddisp.pl?gene=MIR124-3
TBP	TATA-Box Binding Protein	Protein Coding	55	GC06P170554	16.4235	https://www.genecards.org/cgi-bin/carddisp.pl?gene=TBP
BMP7	Bone Morphogenetic Protein 7	Protein Coding	52	GC20M057168	16.4225	https://www.genecards.org/cgi-bin/carddisp.pl?gene=BMP7
FOSL1	FOS Like 1, AP-1 Transcription Factor Subunit	Protein Coding	51	GC11M102567	16.4065	https://www.genecards.org/cgi-bin/carddisp.pl?gene=FOSL1
ARG1	Arginase 1	Protein Coding	56	GC06P131473	16.4044	https://www.genecards.org/cgi-bin/carddisp.pl?gene=ARG1
MAPK10	Mitogen-Activated Protein Kinase 10	Protein Coding	56	GC04M085990	16.3966	https://www.genecards.org/cgi-bin/carddisp.pl?gene=MAPK10
POLH	DNA Polymerase Eta	Protein Coding	55	GC06P043576	16.3869	https://www.genecards.org/cgi-bin/carddisp.pl?gene=POLH
POLR1C	RNA Polymerase I And III Subunit C	Protein Coding	51	GC06P096305	16.3736	https://www.genecards.org/cgi-bin/carddisp.pl?gene=POLR1C
NCOR2	Nuclear Receptor Corepressor 2	Protein Coding	50	GC12M124324	16.3689	https://www.genecards.org/cgi-bin/carddisp.pl?gene=NCOR2
MIR345	MicroRNA 345	RNA Gene	22	GC14P100307	16.3642	https://www.genecards.org/cgi-bin/carddisp.pl?gene=MIR345
KDM4B	Lysine Demethylase 4B	Protein Coding	53	GC19P004969	16.3417	https://www.genecards.org/cgi-bin/carddisp.pl?gene=KDM4B
NPC1	NPC Intracellular Cholesterol Transporter 1	Protein Coding	56	GC18M023506	16.3236	https://www.genecards.org/cgi-bin/carddisp.pl?gene=NPC1
TRAF3	TNF Receptor Associated Factor 3	Protein Coding	53	GC14P111106	16.3225	https://www.genecards.org/cgi-bin/carddisp.pl?gene=TRAF3
DPYSL5	Dihydropyrimidinase Like 5	Protein Coding	47	GC02P026847	16.2985	https://www.genecards.org/cgi-bin/carddisp.pl?gene=DPYSL5
LIG1	DNA Ligase 1	Protein Coding	53	GC19M048115	16.2922	https://www.genecards.org/cgi-bin/carddisp.pl?gene=LIG1
MIR542	MicroRNA 542	RNA Gene	20	GC0XM134707	16.2889	https://www.genecards.org/cgi-bin/carddisp.pl?gene=MIR542
LRP6	LDL Receptor Related Protein 6	Protein Coding	55	GC12M023402	16.2796	https://www.genecards.org/cgi-bin/carddisp.pl?gene=LRP6
DDIT3	DNA Damage Inducible Transcript 3	Protein Coding	52	GC12M057516	16.274	https://www.genecards.org/cgi-bin/carddisp.pl?gene=DDIT3
RIOX1	Ribosomal Oxygenase 1	Protein Coding	36	GC14P073492	16.2714	https://www.genecards.org/cgi-bin/carddisp.pl?gene=RIOX1
TRPV4	Transient Receptor Potential Cation Channel Subfamily V Member 4	Protein Coding	56	GC12M109783	16.2516	https://www.genecards.org/cgi-bin/carddisp.pl?gene=TRPV4
IGF2BP3	Insulin Like Growth Factor 2 MRNA Binding Protein 3	Protein Coding	48	GC07M023386	16.2408	https://www.genecards.org/cgi-bin/carddisp.pl?gene=IGF2BP3
CYP2A13	Cytochrome P450 Family 2 Subfamily A Member 13	Protein Coding	46	GC19P041088	16.2347	https://www.genecards.org/cgi-bin/carddisp.pl?gene=CYP2A13
XRCC4	X-Ray Repair Cross Complementing 4	Protein Coding	50	GC05P083077	16.2295	https://www.genecards.org/cgi-bin/carddisp.pl?gene=XRCC4
ADH1C	Alcohol Dehydrogenase 1C (Class I), Gamma Polypeptide	Protein Coding	47	GC04M099336	16.2288	https://www.genecards.org/cgi-bin/carddisp.pl?gene=ADH1C
GPR68	G Protein-Coupled Receptor 68	Protein Coding	50	GC14M091232	16.214	https://www.genecards.org/cgi-bin/carddisp.pl?gene=GPR68
S100A6	S100 Calcium Binding Protein A6	Protein Coding	48	GC01M153581	16.2054	https://www.genecards.org/cgi-bin/carddisp.pl?gene=S100A6
SELENBP1	Selenium Binding Protein 1	Protein Coding	50	GC01M151364	16.1986	https://www.genecards.org/cgi-bin/carddisp.pl?gene=SELENBP1
TTR	Transthyretin	Protein Coding	55	GC18P031557	16.1961	https://www.genecards.org/cgi-bin/carddisp.pl?gene=TTR
CD86	CD86 Molecule	Protein Coding	51	GC03P122055	16.1823	https://www.genecards.org/cgi-bin/carddisp.pl?gene=CD86
COL2A1	Collagen Type II Alpha 1 Chain	Protein Coding	56	GC12M047972	16.1802	https://www.genecards.org/cgi-bin/carddisp.pl?gene=COL2A1
TUSC3	Tumor Suppressor Candidate 3	Protein Coding	50	GC08P015417	16.1773	https://www.genecards.org/cgi-bin/carddisp.pl?gene=TUSC3
MYOD1	Myogenic Differentiation 1	Protein Coding	53	GC11P017741	16.1492	https://www.genecards.org/cgi-bin/carddisp.pl?gene=MYOD1
GREB1	Growth Regulating Estrogen Receptor Binding 1	Protein Coding	44	GC02P011482	16.1293	https://www.genecards.org/cgi-bin/carddisp.pl?gene=GREB1
CDA	Cytidine Deaminase	Protein Coding	50	GC01P020588	16.1246	https://www.genecards.org/cgi-bin/carddisp.pl?gene=CDA
PLK2	Polo Like Kinase 2	Protein Coding	52	GC05M058453	16.1243	https://www.genecards.org/cgi-bin/carddisp.pl?gene=PLK2
MIR374A	MicroRNA 374a	RNA Gene	20	GC0XM074300	16.1058	https://www.genecards.org/cgi-bin/carddisp.pl?gene=MIR374A
CD74	CD74 Molecule	Protein Coding	51	GC05M150378	16.1015	https://www.genecards.org/cgi-bin/carddisp.pl?gene=CD74
LUADT1	Lung Adenocarcinoma Associated Transcript 1	RNA Gene	15	GC06P147159	16.0896	https://www.genecards.org/cgi-bin/carddisp.pl?gene=LUADT1
LYVE1	Lymphatic Vessel Endothelial Hyaluronan Receptor 1	Protein Coding	49	GC11M011175	16.0752	https://www.genecards.org/cgi-bin/carddisp.pl?gene=LYVE1
LINC01133	Long Intergenic Non-Protein Coding RNA 1133	RNA Gene	18	GC01P159959	16.0678	https://www.genecards.org/cgi-bin/carddisp.pl?gene=LINC01133
GADD45B	Growth Arrest And DNA Damage Inducible Beta	Protein Coding	43	GC19P002476	16.066	https://www.genecards.org/cgi-bin/carddisp.pl?gene=GADD45B
LIMD1	LIM Domain Containing 1	Protein Coding	46	GC03P045555	16.0648	https://www.genecards.org/cgi-bin/carddisp.pl?gene=LIMD1
IL11	Interleukin 11	Protein Coding	47	GC19M055364	16.0555	https://www.genecards.org/cgi-bin/carddisp.pl?gene=IL11
CLDN1	Claudin 1	Protein Coding	53	GC03M190305	16.047	https://www.genecards.org/cgi-bin/carddisp.pl?gene=CLDN1
FOXJ1	Forkhead Box J1	Protein Coding	44	GC17M076136	16.0466	https://www.genecards.org/cgi-bin/carddisp.pl?gene=FOXJ1
MMP11	Matrix Metallopeptidase 11	Protein Coding	51	GC22P023768	16.0421	https://www.genecards.org/cgi-bin/carddisp.pl?gene=MMP11
CASC11	Cancer Susceptibility 11	RNA Gene	18	GC08M132945	16.0329	https://www.genecards.org/cgi-bin/carddisp.pl?gene=CASC11
MIR625	MicroRNA 625	RNA Gene	17	GC14P065471	16.0297	https://www.genecards.org/cgi-bin/carddisp.pl?gene=MIR625
ACTN4	Actinin Alpha 4	Protein Coding	53	GC19P038647	16.0271	https://www.genecards.org/cgi-bin/carddisp.pl?gene=ACTN4
PTPN3	Protein Tyrosine Phosphatase Non-Receptor Type 3	Protein Coding	51	GC09M109375	16.0185	https://www.genecards.org/cgi-bin/carddisp.pl?gene=PTPN3
TLR7	Toll Like Receptor 7	Protein Coding	55	GC0XP012867	15.9991	https://www.genecards.org/cgi-bin/carddisp.pl?gene=TLR7
KMT2A	Lysine Methyltransferase 2A	Protein Coding	54	GC11P118436	15.9946	https://www.genecards.org/cgi-bin/carddisp.pl?gene=KMT2A
AREL1	Apoptosis Resistant E3 Ubiquitin Protein Ligase 1	Protein Coding	44	GC14M074653	15.9772	https://www.genecards.org/cgi-bin/carddisp.pl?gene=AREL1
HJURP	Holliday Junction Recognition Protein	Protein Coding	43	GC02M233834	15.9531	https://www.genecards.org/cgi-bin/carddisp.pl?gene=HJURP
GADD45G	Growth Arrest And DNA Damage Inducible Gamma	Protein Coding	46	GC09P089605	15.9531	https://www.genecards.org/cgi-bin/carddisp.pl?gene=GADD45G
H2AX	H2A.X Variant Histone	Protein Coding	50	GC11M119333	15.9492	https://www.genecards.org/cgi-bin/carddisp.pl?gene=H2AX
SDC1	Syndecan 1	Protein Coding	50	GC02M020200	15.9474	https://www.genecards.org/cgi-bin/carddisp.pl?gene=SDC1
NMB	Neuromedin B	Protein Coding	46	GC15M084655	15.9441	https://www.genecards.org/cgi-bin/carddisp.pl?gene=NMB
IGFBP7	Insulin Like Growth Factor Binding Protein 7	Protein Coding	53	GC04M057030	15.9406	https://www.genecards.org/cgi-bin/carddisp.pl?gene=IGFBP7
CD46	CD46 Molecule	Protein Coding	55	GC01P207752	15.9158	https://www.genecards.org/cgi-bin/carddisp.pl?gene=CD46
WFDC2	WAP Four-Disulfide Core Domain 2	Protein Coding	44	GC20P045469	15.9137	https://www.genecards.org/cgi-bin/carddisp.pl?gene=WFDC2
PAWR	Pro-Apoptotic WT1 Regulator	Protein Coding	47	GC12M079574	15.9118	https://www.genecards.org/cgi-bin/carddisp.pl?gene=PAWR
SERPINB2	Serpin Family B Member 2	Protein Coding	50	GC18P063871	15.9032	https://www.genecards.org/cgi-bin/carddisp.pl?gene=SERPINB2
VIP	Vasoactive Intestinal Peptide	Protein Coding	51	GC06P152750	15.9003	https://www.genecards.org/cgi-bin/carddisp.pl?gene=VIP
CD63	CD63 Molecule	Protein Coding	50	GC12M055725	15.8956	https://www.genecards.org/cgi-bin/carddisp.pl?gene=CD63
IFNB1	Interferon Beta 1	Protein Coding	50	GC09M021077	15.8933	https://www.genecards.org/cgi-bin/carddisp.pl?gene=IFNB1
RALBP1	RalA Binding Protein 1	Protein Coding	51	GC18P009465	15.8919	https://www.genecards.org/cgi-bin/carddisp.pl?gene=RALBP1
NGF	Nerve Growth Factor	Protein Coding	58	GC01M115285	15.8909	https://www.genecards.org/cgi-bin/carddisp.pl?gene=NGF
MUC2	Mucin 2, Oligomeric Mucus/Gel-Forming	Protein Coding	44	GC11P001074	15.889	https://www.genecards.org/cgi-bin/carddisp.pl?gene=MUC2
SAA1	Serum Amyloid A1	Protein Coding	46	GC11P018700	15.8868	https://www.genecards.org/cgi-bin/carddisp.pl?gene=SAA1
TP53BP1	Tumor Protein P53 Binding Protein 1	Protein Coding	50	GC15M043403	15.8862	https://www.genecards.org/cgi-bin/carddisp.pl?gene=TP53BP1
GPT	Glutamic--Pyruvic Transaminase	Protein Coding	48	GC08P144502	15.8735	https://www.genecards.org/cgi-bin/carddisp.pl?gene=GPT
SCNN1A	Sodium Channel Epithelial 1 Subunit Alpha	Protein Coding	55	GC12M006346	15.8479	https://www.genecards.org/cgi-bin/carddisp.pl?gene=SCNN1A
GNA11	G Protein Subunit Alpha 11	Protein Coding	54	GC19P003094	15.8471	https://www.genecards.org/cgi-bin/carddisp.pl?gene=GNA11
VWF	Von Willebrand Factor	Protein Coding	55	GC12M005949	15.8449	https://www.genecards.org/cgi-bin/carddisp.pl?gene=VWF
SELE	Selectin E	Protein Coding	50	GC01M169722	15.8402	https://www.genecards.org/cgi-bin/carddisp.pl?gene=SELE
FANCI	FA Complementation Group I	Protein Coding	49	GC15P089243	15.8337	https://www.genecards.org/cgi-bin/carddisp.pl?gene=FANCI
STIM1	Stromal Interaction Molecule 1	Protein Coding	57	GC11P003909	15.8335	https://www.genecards.org/cgi-bin/carddisp.pl?gene=STIM1
RASSF5	Ras Association Domain Family Member 5	Protein Coding	45	GC01P206507	15.8268	https://www.genecards.org/cgi-bin/carddisp.pl?gene=RASSF5
NTS	Neurotensin	Protein Coding	48	GC12P085876	15.8179	https://www.genecards.org/cgi-bin/carddisp.pl?gene=NTS
F2RL1	F2R Like Trypsin Receptor 1	Protein Coding	51	GC05P076818	15.8178	https://www.genecards.org/cgi-bin/carddisp.pl?gene=F2RL1
ADAR	Adenosine Deaminase RNA Specific	Protein Coding	52	GC01M154603	15.8104	https://www.genecards.org/cgi-bin/carddisp.pl?gene=ADAR
NCOA1	Nuclear Receptor Coactivator 1	Protein Coding	51	GC02P024492	15.8095	https://www.genecards.org/cgi-bin/carddisp.pl?gene=NCOA1
CTSK	Cathepsin K	Protein Coding	57	GC01M153216	15.7965	https://www.genecards.org/cgi-bin/carddisp.pl?gene=CTSK
LINC00261	Long Intergenic Non-Protein Coding RNA 261	RNA Gene	24	GC20M022529	15.792	https://www.genecards.org/cgi-bin/carddisp.pl?gene=LINC00261
WNT2B	Wnt Family Member 2B	Protein Coding	51	GC01P112466	15.7919	https://www.genecards.org/cgi-bin/carddisp.pl?gene=WNT2B
TMEM71	Transmembrane Protein 71	Protein Coding	38	GC08M132685	15.7887	https://www.genecards.org/cgi-bin/carddisp.pl?gene=TMEM71
SSX1	SSX Family Member 1	Protein Coding	39	GC0XP051551	15.7763	https://www.genecards.org/cgi-bin/carddisp.pl?gene=SSX1
MED12	Mediator Complex Subunit 12	Protein Coding	50	GC0XP071118	15.7696	https://www.genecards.org/cgi-bin/carddisp.pl?gene=MED12
F5	Coagulation Factor V	Protein Coding	53	GC01M169511	15.7667	https://www.genecards.org/cgi-bin/carddisp.pl?gene=F5
NLRP3	NLR Family Pyrin Domain Containing 3	Protein Coding	55	GC01P247415	15.7565	https://www.genecards.org/cgi-bin/carddisp.pl?gene=NLRP3
AMFR	Autocrine Motility Factor Receptor	Protein Coding	48	GC16M056361	15.7564	https://www.genecards.org/cgi-bin/carddisp.pl?gene=AMFR
NES	Nestin	Protein Coding	47	GC01M156668	15.7562	https://www.genecards.org/cgi-bin/carddisp.pl?gene=NES
ST14	ST14 Transmembrane Serine Protease Matriptase	Protein Coding	55	GC11P130159	15.7457	https://www.genecards.org/cgi-bin/carddisp.pl?gene=ST14
LY6K	Lymphocyte Antigen 6 Family Member K	Protein Coding	42	GC08P142700	15.7342	https://www.genecards.org/cgi-bin/carddisp.pl?gene=LY6K
THBD	Thrombomodulin	Protein Coding	53	GC20M023026	15.7306	https://www.genecards.org/cgi-bin/carddisp.pl?gene=THBD
AKR1C3	Aldo-Keto Reductase Family 1 Member C3	Protein Coding	52	GC10P005035	15.7295	https://www.genecards.org/cgi-bin/carddisp.pl?gene=AKR1C3
SLC2A3	Solute Carrier Family 2 Member 3	Protein Coding	55	GC12M007919	15.7266	https://www.genecards.org/cgi-bin/carddisp.pl?gene=SLC2A3
CLCA2	Chloride Channel Accessory 2	Protein Coding	48	GC01P086424	15.72	https://www.genecards.org/cgi-bin/carddisp.pl?gene=CLCA2
TP73-AS1	TP73 Antisense RNA 1	RNA Gene	26	GC01M008455	15.7177	https://www.genecards.org/cgi-bin/carddisp.pl?gene=TP73-AS1
PLAG1	PLAG1 Zinc Finger	Protein Coding	47	GC08M056409	15.7159	https://www.genecards.org/cgi-bin/carddisp.pl?gene=PLAG1
AGAP2-AS1	AGAP2 Antisense RNA 1	RNA Gene	17	GC12P057726	15.7133	https://www.genecards.org/cgi-bin/carddisp.pl?gene=AGAP2-AS1
POLR1HASP	POLR1H Antisense, Pseudogene	Pseudogene	23	GC06M077317	15.701	https://www.genecards.org/cgi-bin/carddisp.pl?gene=POLR1HASP
NOTCH4	Notch Receptor 4	Protein Coding	53	GC06M074957	15.7001	https://www.genecards.org/cgi-bin/carddisp.pl?gene=NOTCH4
HBB	Hemoglobin Subunit Beta	Protein Coding	52	GC11M007105	15.6894	https://www.genecards.org/cgi-bin/carddisp.pl?gene=HBB
PIP	Prolactin Induced Protein	Protein Coding	46	GC07P143132	15.6644	https://www.genecards.org/cgi-bin/carddisp.pl?gene=PIP
SEC23B	SEC23 Homolog B, COPII Coat Complex Component	Protein Coding	50	GC20P018507	15.664	https://www.genecards.org/cgi-bin/carddisp.pl?gene=SEC23B
LBR	Lamin B Receptor	Protein Coding	54	GC01M225401	15.6568	https://www.genecards.org/cgi-bin/carddisp.pl?gene=LBR
ACE2	Angiotensin Converting Enzyme 2	Protein Coding	56	GC0XM015494	15.6566	https://www.genecards.org/cgi-bin/carddisp.pl?gene=ACE2
CDR1-AS	CDR1 Antisense RNA	RNA Gene	7	GC0XU902169	15.6507	https://www.genecards.org/cgi-bin/carddisp.pl?gene=CDR1-AS
TLR1	Toll Like Receptor 1	Protein Coding	55	GC04M038793	15.6336	https://www.genecards.org/cgi-bin/carddisp.pl?gene=TLR1
TUBA1B	Tubulin Alpha 1b	Protein Coding	51	GC12M049127	15.629	https://www.genecards.org/cgi-bin/carddisp.pl?gene=TUBA1B
MIR181B2	MicroRNA 181b-2	RNA Gene	23	GC09P124693	15.629	https://www.genecards.org/cgi-bin/carddisp.pl?gene=MIR181B2
CTBP1	C-Terminal Binding Protein 1	Protein Coding	53	GC04M001211	15.6222	https://www.genecards.org/cgi-bin/carddisp.pl?gene=CTBP1
MIR4435-2HG	MIR4435-2 Host Gene	RNA Gene	21	GC02M111663	15.6207	https://www.genecards.org/cgi-bin/carddisp.pl?gene=MIR4435-2HG
GBA1	Glucosylceramidase Beta 1	Protein Coding	56	GC01M155424	15.6112	https://www.genecards.org/cgi-bin/carddisp.pl?gene=GBA1
ACY1	Aminoacylase 1	Protein Coding	52	GC03P051983	15.6102	https://www.genecards.org/cgi-bin/carddisp.pl?gene=ACY1
SLC26A9	Solute Carrier Family 26 Member 9	Protein Coding	47	GC01M205883	15.6026	https://www.genecards.org/cgi-bin/carddisp.pl?gene=SLC26A9
TUSC1	Tumor Suppressor Candidate 1	Protein Coding	36	GC09M025668	15.6	https://www.genecards.org/cgi-bin/carddisp.pl?gene=TUSC1
NOP10	NOP10 Ribonucleoprotein	Protein Coding	48	GC15M036263	15.5932	https://www.genecards.org/cgi-bin/carddisp.pl?gene=NOP10
TF	Transferrin	Protein Coding	57	GC03P135432	15.5904	https://www.genecards.org/cgi-bin/carddisp.pl?gene=TF
EEF1A1	Eukaryotic Translation Elongation Factor 1 Alpha 1	Protein Coding	50	GC06M075516	15.5851	https://www.genecards.org/cgi-bin/carddisp.pl?gene=EEF1A1
CYP27B1	Cytochrome P450 Family 27 Subfamily B Member 1	Protein Coding	52	GC12M058561	15.5847	https://www.genecards.org/cgi-bin/carddisp.pl?gene=CYP27B1
GCLM	Glutamate-Cysteine Ligase Modifier Subunit	Protein Coding	48	GC01M093885	15.5768	https://www.genecards.org/cgi-bin/carddisp.pl?gene=GCLM
PRMT1	Protein Arginine Methyltransferase 1	Protein Coding	55	GC19P049675	15.5417	https://www.genecards.org/cgi-bin/carddisp.pl?gene=PRMT1
BUB3	BUB3 Mitotic Checkpoint Protein	Protein Coding	53	GC10P123154	15.5343	https://www.genecards.org/cgi-bin/carddisp.pl?gene=BUB3
TP53BP2	Tumor Protein P53 Binding Protein 2	Protein Coding	47	GC01M223779	15.5297	https://www.genecards.org/cgi-bin/carddisp.pl?gene=TP53BP2
AOC3	Amine Oxidase Copper Containing 3	Protein Coding	52	GC17P042851	15.5159	https://www.genecards.org/cgi-bin/carddisp.pl?gene=AOC3
CCR2	C-C Motif Chemokine Receptor 2	Protein Coding	52	GC03P047824	15.507	https://www.genecards.org/cgi-bin/carddisp.pl?gene=CCR2
TLE1	TLE Family Member 1, Transcriptional Corepressor	Protein Coding	51	GC09M081583	15.5016	https://www.genecards.org/cgi-bin/carddisp.pl?gene=TLE1
MIR582	MicroRNA 582	RNA Gene	22	GC05M059703	15.491	https://www.genecards.org/cgi-bin/carddisp.pl?gene=MIR582
CLDN18	Claudin 18	Protein Coding	51	GC03P137998	15.4586	https://www.genecards.org/cgi-bin/carddisp.pl?gene=CLDN18
DELEC1	Deleted In Esophageal Cancer 1	RNA Gene	30	GC09P119922	15.4463	https://www.genecards.org/cgi-bin/carddisp.pl?gene=DELEC1
MIR22HG	MIR22 Host Gene	RNA Gene	31	GC17M011390	15.44	https://www.genecards.org/cgi-bin/carddisp.pl?gene=MIR22HG
CACNA2D2	Calcium Voltage-Gated Channel Auxiliary Subunit Alpha2delta 2	Protein Coding	50	GC03M051988	15.4378	https://www.genecards.org/cgi-bin/carddisp.pl?gene=CACNA2D2
STUB1	STIP1 Homology And U-Box Containing Protein 1	Protein Coding	53	GC16P014408	15.4308	https://www.genecards.org/cgi-bin/carddisp.pl?gene=STUB1
MIR154	MicroRNA 154	RNA Gene	22	GC14P111383	15.4303	https://www.genecards.org/cgi-bin/carddisp.pl?gene=MIR154
MIR198	MicroRNA 198	RNA Gene	17	GC03M120395	15.4182	https://www.genecards.org/cgi-bin/carddisp.pl?gene=MIR198
SLFN11	Schlafen Family Member 11	Protein Coding	41	GC17M035350	15.4179	https://www.genecards.org/cgi-bin/carddisp.pl?gene=SLFN11
PCLAF	PCNA Clamp Associated Factor	Protein Coding	41	GC15M125740	15.4166	https://www.genecards.org/cgi-bin/carddisp.pl?gene=PCLAF
IRF4	Interferon Regulatory Factor 4	Protein Coding	50	GC06P000391	15.4073	https://www.genecards.org/cgi-bin/carddisp.pl?gene=IRF4
CASC19	Cancer Susceptibility 19	RNA Gene	17	GC08M132934	15.4047	https://www.genecards.org/cgi-bin/carddisp.pl?gene=CASC19
GUSB	Glucuronidase Beta	Protein Coding	54	GC07M065960	15.3924	https://www.genecards.org/cgi-bin/carddisp.pl?gene=GUSB
PTN	Pleiotrophin	Protein Coding	48	GC07M137227	15.3923	https://www.genecards.org/cgi-bin/carddisp.pl?gene=PTN
CCR1	C-C Motif Chemokine Receptor 1	Protein Coding	52	GC03M046218	15.3841	https://www.genecards.org/cgi-bin/carddisp.pl?gene=CCR1
CYP2C19	Cytochrome P450 Family 2 Subfamily C Member 19	Protein Coding	51	GC10P094762	15.3811	https://www.genecards.org/cgi-bin/carddisp.pl?gene=CYP2C19
CD19	CD19 Molecule	Protein Coding	58	GC16P043715	15.3755	https://www.genecards.org/cgi-bin/carddisp.pl?gene=CD19
DES	Desmin	Protein Coding	55	GC02P219418	15.3755	https://www.genecards.org/cgi-bin/carddisp.pl?gene=DES
ADAM15	ADAM Metallopeptidase Domain 15	Protein Coding	51	GC01P155050	15.3733	https://www.genecards.org/cgi-bin/carddisp.pl?gene=ADAM15
TNFRSF11B	TNF Receptor Superfamily Member 11b	Protein Coding	54	GC08M118923	15.3662	https://www.genecards.org/cgi-bin/carddisp.pl?gene=TNFRSF11B
AMACR	Alpha-Methylacyl-CoA Racemase	Protein Coding	51	GC05M033986	15.3418	https://www.genecards.org/cgi-bin/carddisp.pl?gene=AMACR
MAP3K2	Mitogen-Activated Protein Kinase Kinase Kinase 2	Protein Coding	52	GC02M127298	15.337	https://www.genecards.org/cgi-bin/carddisp.pl?gene=MAP3K2
PPARGC1A	PPARG Coactivator 1 Alpha	Protein Coding	53	GC04M023755	15.3282	https://www.genecards.org/cgi-bin/carddisp.pl?gene=PPARGC1A
IRS2	Insulin Receptor Substrate 2	Protein Coding	51	GC13M109752	15.3204	https://www.genecards.org/cgi-bin/carddisp.pl?gene=IRS2
NMBR	Neuromedin B Receptor	Protein Coding	49	GC06M142059	15.3195	https://www.genecards.org/cgi-bin/carddisp.pl?gene=NMBR
C20orf85	Chromosome 20 Open Reading Frame 85	Protein Coding	34	GC20P058150	15.3107	https://www.genecards.org/cgi-bin/carddisp.pl?gene=C20orf85
DAB2IP	DAB2 Interacting Protein	Protein Coding	47	GC09P121566	15.308	https://www.genecards.org/cgi-bin/carddisp.pl?gene=DAB2IP
GHRL	Ghrelin And Obestatin Prepropeptide	Protein Coding	49	GC03M010285	15.3056	https://www.genecards.org/cgi-bin/carddisp.pl?gene=GHRL
UHRF1	Ubiquitin Like With PHD And Ring Finger Domains 1	Protein Coding	46	GC19P005049	15.2969	https://www.genecards.org/cgi-bin/carddisp.pl?gene=UHRF1
DLL4	Delta Like Canonical Notch Ligand 4	Protein Coding	54	GC15P040929	15.2968	https://www.genecards.org/cgi-bin/carddisp.pl?gene=DLL4
DGCR5	DiGeorge Syndrome Critical Region Gene 5	RNA Gene	23	GC22P046720	15.284	https://www.genecards.org/cgi-bin/carddisp.pl?gene=DGCR5
EXT1	Exostosin Glycosyltransferase 1	Protein Coding	53	GC08M117798	15.2833	https://www.genecards.org/cgi-bin/carddisp.pl?gene=EXT1
HNF4A	Hepatocyte Nuclear Factor 4 Alpha	Protein Coding	56	GC20P044355	15.2817	https://www.genecards.org/cgi-bin/carddisp.pl?gene=HNF4A
PTENP1	Phosphatase And Tensin Homolog Pseudogene 1	Pseudogene	22	GC09M033673	15.2817	https://www.genecards.org/cgi-bin/carddisp.pl?gene=PTENP1
TTN	Titin	Protein Coding	54	GC02M178525	15.27	https://www.genecards.org/cgi-bin/carddisp.pl?gene=TTN
VDAC1	Voltage Dependent Anion Channel 1	Protein Coding	53	GC05M133975	15.2204	https://www.genecards.org/cgi-bin/carddisp.pl?gene=VDAC1
ARNT	Aryl Hydrocarbon Receptor Nuclear Translocator	Protein Coding	51	GC01M150809	15.2187	https://www.genecards.org/cgi-bin/carddisp.pl?gene=ARNT
PIK3C3	Phosphatidylinositol 3-Kinase Catalytic Subunit Type 3	Protein Coding	56	GC18P041955	15.1988	https://www.genecards.org/cgi-bin/carddisp.pl?gene=PIK3C3
IGF2-AS	IGF2 Antisense RNA	RNA Gene	31	GC11P002140	15.1823	https://www.genecards.org/cgi-bin/carddisp.pl?gene=IGF2-AS
MIR219A1	MicroRNA 219a-1	RNA Gene	24	GC06P033207	15.1822	https://www.genecards.org/cgi-bin/carddisp.pl?gene=MIR219A1
LOXL2	Lysyl Oxidase Like 2	Protein Coding	53	GC08M023296	15.1817	https://www.genecards.org/cgi-bin/carddisp.pl?gene=LOXL2
CT45A1	Cancer/Testis Antigen Family 45 Member A1	Protein Coding	34	GC0XP135713	15.1814	https://www.genecards.org/cgi-bin/carddisp.pl?gene=CT45A1
TJP1	Tight Junction Protein 1	Protein Coding	51	GC15M029699	15.1788	https://www.genecards.org/cgi-bin/carddisp.pl?gene=TJP1
XAGE1B	X Antigen Family Member 1B	Protein Coding	31	GC0XM052513	15.1778	https://www.genecards.org/cgi-bin/carddisp.pl?gene=XAGE1B
NTPCR	Nucleoside-Triphosphatase, Cancer-Related	Protein Coding	42	GC01P232950	15.1704	https://www.genecards.org/cgi-bin/carddisp.pl?gene=NTPCR
MIR409	MicroRNA 409	RNA Gene	21	GC14P111403	15.1467	https://www.genecards.org/cgi-bin/carddisp.pl?gene=MIR409
BGLAP	Bone Gamma-Carboxyglutamate Protein	Protein Coding	46	GC01P156242	15.1397	https://www.genecards.org/cgi-bin/carddisp.pl?gene=BGLAP
FALEC	Focally Amplified Long Non-Coding RNA In Epithelial Cancer	RNA Gene	19	GC01P151481	15.1295	https://www.genecards.org/cgi-bin/carddisp.pl?gene=FALEC
TUT1	Terminal Uridylyl Transferase 1, U6 SnRNA-Specific	Protein Coding	42	GC11M102400	15.1208	https://www.genecards.org/cgi-bin/carddisp.pl?gene=TUT1
XPO1	Exportin 1	Protein Coding	55	GC02M061445	15.1175	https://www.genecards.org/cgi-bin/carddisp.pl?gene=XPO1
MECP2	Methyl-CpG Binding Protein 2	Protein Coding	53	GC0XM154021	15.1162	https://www.genecards.org/cgi-bin/carddisp.pl?gene=MECP2
CRABP2	Cellular Retinoic Acid Binding Protein 2	Protein Coding	50	GC01M156701	15.1159	https://www.genecards.org/cgi-bin/carddisp.pl?gene=CRABP2
SELP	Selectin P	Protein Coding	52	GC01M169558	15.1028	https://www.genecards.org/cgi-bin/carddisp.pl?gene=SELP
CTNNA2	Catenin Alpha 2	Protein Coding	48	GC02P079185	15.1005	https://www.genecards.org/cgi-bin/carddisp.pl?gene=CTNNA2
DCTN4	Dynactin Subunit 4	Protein Coding	44	GC05M150708	15.0915	https://www.genecards.org/cgi-bin/carddisp.pl?gene=DCTN4
TUSC7	Tumor Suppressor Candidate 7	RNA Gene	20	GC03P116647	15.0907	https://www.genecards.org/cgi-bin/carddisp.pl?gene=TUSC7
SMAD6	SMAD Family Member 6	Protein Coding	53	GC15P066702	15.0897	https://www.genecards.org/cgi-bin/carddisp.pl?gene=SMAD6
PTPRG	Protein Tyrosine Phosphatase Receptor Type G	Protein Coding	51	GC03P061561	15.0799	https://www.genecards.org/cgi-bin/carddisp.pl?gene=PTPRG
ITGA11	Integrin Subunit Alpha 11	Protein Coding	49	GC15M068296	15.0718	https://www.genecards.org/cgi-bin/carddisp.pl?gene=ITGA11
CT45A5	Cancer/Testis Antigen Family 45 Member A5	Protein Coding	31	GC0XM135778	15.0668	https://www.genecards.org/cgi-bin/carddisp.pl?gene=CT45A5
MACC1	MET Transcriptional Regulator MACC1	Protein Coding	42	GC07M020140	15.0617	https://www.genecards.org/cgi-bin/carddisp.pl?gene=MACC1
PKD1	Polycystin 1, Transient Receptor Potential Channel Interacting	Protein Coding	52	GC16M008593	15.0603	https://www.genecards.org/cgi-bin/carddisp.pl?gene=PKD1
UBA7	Ubiquitin Like Modifier Activating Enzyme 7	Protein Coding	48	GC03M049805	15.06	https://www.genecards.org/cgi-bin/carddisp.pl?gene=UBA7
LCP1	Lymphocyte Cytosolic Protein 1	Protein Coding	49	GC13M046132	15.059	https://www.genecards.org/cgi-bin/carddisp.pl?gene=LCP1
COL11A1	Collagen Type XI Alpha 1 Chain	Protein Coding	50	GC01M102876	15.042	https://www.genecards.org/cgi-bin/carddisp.pl?gene=COL11A1
LAMA4	Laminin Subunit Alpha 4	Protein Coding	52	GC06M112107	15.035	https://www.genecards.org/cgi-bin/carddisp.pl?gene=LAMA4
ACHE	Acetylcholinesterase (Cartwright Blood Group)	Protein Coding	53	GC07M100889	15.0209	https://www.genecards.org/cgi-bin/carddisp.pl?gene=ACHE
EHMT2	Euchromatic Histone Lysine Methyltransferase 2	Protein Coding	52	GC06M031879	15.0149	https://www.genecards.org/cgi-bin/carddisp.pl?gene=EHMT2
KLF2	KLF Transcription Factor 2	Protein Coding	46	GC19P075731	15.0131	https://www.genecards.org/cgi-bin/carddisp.pl?gene=KLF2
TCF21	Transcription Factor 21	Protein Coding	43	GC06P133889	15.0117	https://www.genecards.org/cgi-bin/carddisp.pl?gene=TCF21
MAD2L1	Mitotic Arrest Deficient 2 Like 1	Protein Coding	51	GC04M120055	15	https://www.genecards.org/cgi-bin/carddisp.pl?gene=MAD2L1
FGL1	Fibrinogen Like 1	Protein Coding	47	GC08M017864	14.9978	https://www.genecards.org/cgi-bin/carddisp.pl?gene=FGL1
LASP1	LIM And SH3 Protein 1	Protein Coding	48	GC17P038869	14.9941	https://www.genecards.org/cgi-bin/carddisp.pl?gene=LASP1
GATA1	GATA Binding Protein 1	Protein Coding	53	GC0XP048786	14.9896	https://www.genecards.org/cgi-bin/carddisp.pl?gene=GATA1
IFNAR1	Interferon Alpha And Beta Receptor Subunit 1	Protein Coding	55	GC21P033324	14.9822	https://www.genecards.org/cgi-bin/carddisp.pl?gene=IFNAR1
CT45A2	Cancer/Testis Antigen Family 45 Member A2	Protein Coding	28	GC0XM135811	14.9784	https://www.genecards.org/cgi-bin/carddisp.pl?gene=CT45A2
HNRNPK	Heterogeneous Nuclear Ribonucleoprotein K	Protein Coding	52	GC09M099988	14.972	https://www.genecards.org/cgi-bin/carddisp.pl?gene=HNRNPK
CUL5	Cullin 5	Protein Coding	50	GC11P108008	14.9683	https://www.genecards.org/cgi-bin/carddisp.pl?gene=CUL5
HMGCR	3-Hydroxy-3-Methylglutaryl-CoA Reductase	Protein Coding	53	GC05P075336	14.9582	https://www.genecards.org/cgi-bin/carddisp.pl?gene=HMGCR
TCF3	Transcription Factor 3	Protein Coding	52	GC19M001609	14.9557	https://www.genecards.org/cgi-bin/carddisp.pl?gene=TCF3
APC2	APC Regulator Of WNT Signaling Pathway 2	Protein Coding	48	GC19P004120	14.9546	https://www.genecards.org/cgi-bin/carddisp.pl?gene=APC2
MED15	Mediator Complex Subunit 15	Protein Coding	50	GC22P046792	14.9539	https://www.genecards.org/cgi-bin/carddisp.pl?gene=MED15
ITGA2B	Integrin Subunit Alpha 2b	Protein Coding	59	GC17M054363	14.9531	https://www.genecards.org/cgi-bin/carddisp.pl?gene=ITGA2B
XAGE1A	X Antigen Family Member 1A	Protein Coding	28	GC0XP052496	14.9445	https://www.genecards.org/cgi-bin/carddisp.pl?gene=XAGE1A
NPRL2	NPR2 Like, GATOR1 Complex Subunit	Protein Coding	47	GC03M051985	14.9424	https://www.genecards.org/cgi-bin/carddisp.pl?gene=NPRL2
MMP8	Matrix Metallopeptidase 8	Protein Coding	55	GC11M104367	14.9223	https://www.genecards.org/cgi-bin/carddisp.pl?gene=MMP8
GACAT3	Gastric Cancer Associated Transcript 3	RNA Gene	18	GC02P016050	14.922	https://www.genecards.org/cgi-bin/carddisp.pl?gene=GACAT3
MIR125B2	MicroRNA 125b-2	RNA Gene	23	GC21P016590	14.9058	https://www.genecards.org/cgi-bin/carddisp.pl?gene=MIR125B2
IFNGR1	Interferon Gamma Receptor 1	Protein Coding	57	GC06M137197	14.9016	https://www.genecards.org/cgi-bin/carddisp.pl?gene=IFNGR1
MIR92B	MicroRNA 92b	RNA Gene	22	GC01P155195	14.9005	https://www.genecards.org/cgi-bin/carddisp.pl?gene=MIR92B
SCAI	Suppressor Of Cancer Cell Invasion	Protein Coding	41	GC09M124942	14.8914	https://www.genecards.org/cgi-bin/carddisp.pl?gene=SCAI
LIMK1	LIM Domain Kinase 1	Protein Coding	56	GC07P074082	14.891	https://www.genecards.org/cgi-bin/carddisp.pl?gene=LIMK1
CYP27A1	Cytochrome P450 Family 27 Subfamily A Member 1	Protein Coding	53	GC02P218781	14.8878	https://www.genecards.org/cgi-bin/carddisp.pl?gene=CYP27A1
TNFRSF6B	TNF Receptor Superfamily Member 6b	Protein Coding	48	GC20P063696	14.8832	https://www.genecards.org/cgi-bin/carddisp.pl?gene=TNFRSF6B
SPHK1	Sphingosine Kinase 1	Protein Coding	53	GC17P076376	14.8639	https://www.genecards.org/cgi-bin/carddisp.pl?gene=SPHK1
PCAT2	Prostate Cancer Associated Transcript 2	RNA Gene	18	GC08M127072	14.8627	https://www.genecards.org/cgi-bin/carddisp.pl?gene=PCAT2
TFF3	Trefoil Factor 3	Protein Coding	47	GC21M042311	14.812	https://www.genecards.org/cgi-bin/carddisp.pl?gene=TFF3
MIR339	MicroRNA 339	RNA Gene	23	GC07M001022	14.8036	https://www.genecards.org/cgi-bin/carddisp.pl?gene=MIR339
GJB2	Gap Junction Protein Beta 2	Protein Coding	52	GC13M020187	14.7958	https://www.genecards.org/cgi-bin/carddisp.pl?gene=GJB2
LRP5	LDL Receptor Related Protein 5	Protein Coding	56	GC11P068298	14.7905	https://www.genecards.org/cgi-bin/carddisp.pl?gene=LRP5
MIR148B	MicroRNA 148b	RNA Gene	23	GC12P054337	14.787	https://www.genecards.org/cgi-bin/carddisp.pl?gene=MIR148B
MIR615	MicroRNA 615	RNA Gene	22	GC12P054033	14.7812	https://www.genecards.org/cgi-bin/carddisp.pl?gene=MIR615
FOXA2	Forkhead Box A2	Protein Coding	52	GC20M022581	14.77	https://www.genecards.org/cgi-bin/carddisp.pl?gene=FOXA2
MIR708	MicroRNA 708	RNA Gene	21	GC11M079402	14.7698	https://www.genecards.org/cgi-bin/carddisp.pl?gene=MIR708
CS	Citrate Synthase	Protein Coding	51	GC12M056271	14.7696	https://www.genecards.org/cgi-bin/carddisp.pl?gene=CS
TRIM24	Tripartite Motif Containing 24	Protein Coding	51	GC07P138460	14.768	https://www.genecards.org/cgi-bin/carddisp.pl?gene=TRIM24
DSPP	Dentin Sialophosphoprotein	Protein Coding	45	GC04P087608	14.7636	https://www.genecards.org/cgi-bin/carddisp.pl?gene=DSPP
API5	Apoptosis Inhibitor 5	Protein Coding	44	GC11P043311	14.7611	https://www.genecards.org/cgi-bin/carddisp.pl?gene=API5
PIM1	Pim-1 Proto-Oncogene, Serine/Threonine Kinase	Protein Coding	56	GC06P096245	14.7564	https://www.genecards.org/cgi-bin/carddisp.pl?gene=PIM1
CSK	C-Terminal Src Kinase	Protein Coding	53	GC15P074782	14.7465	https://www.genecards.org/cgi-bin/carddisp.pl?gene=CSK
BRINP1	BMP/Retinoic Acid Inducible Neural Specific 1	Protein Coding	43	GC09M119153	14.7448	https://www.genecards.org/cgi-bin/carddisp.pl?gene=BRINP1
HAVCR2	Hepatitis A Virus Cellular Receptor 2	Protein Coding	52	GC05M157063	14.7442	https://www.genecards.org/cgi-bin/carddisp.pl?gene=HAVCR2
DLL1	Delta Like Canonical Notch Ligand 1	Protein Coding	52	GC06M170282	14.7384	https://www.genecards.org/cgi-bin/carddisp.pl?gene=DLL1
PRMT7	Protein Arginine Methyltransferase 7	Protein Coding	51	GC16P068581	14.7374	https://www.genecards.org/cgi-bin/carddisp.pl?gene=PRMT7
TPD52	Tumor Protein D52	Protein Coding	47	GC08M080031	14.7305	https://www.genecards.org/cgi-bin/carddisp.pl?gene=TPD52
FEN1	Flap Structure-Specific Endonuclease 1	Protein Coding	53	GC11P061793	14.7204	https://www.genecards.org/cgi-bin/carddisp.pl?gene=FEN1
LOC100506321	Uncharacterized LOC100506321	RNA Gene	12	GC14P065089	14.7173	https://www.genecards.org/cgi-bin/carddisp.pl?gene=LOC100506321
SERPINC1	Serpin Family C Member 1	Protein Coding	56	GC01M174691	14.7072	https://www.genecards.org/cgi-bin/carddisp.pl?gene=SERPINC1
SOD3	Superoxide Dismutase 3	Protein Coding	50	GC04P024798	14.6975	https://www.genecards.org/cgi-bin/carddisp.pl?gene=SOD3
AKAP13	A-Kinase Anchoring Protein 13	Protein Coding	49	GC15P126987	14.6904	https://www.genecards.org/cgi-bin/carddisp.pl?gene=AKAP13
TNFRSF8	TNF Receptor Superfamily Member 8	Protein Coding	50	GC01P012063	14.6858	https://www.genecards.org/cgi-bin/carddisp.pl?gene=TNFRSF8
SVIL	Supervillin	Protein Coding	48	GC10M033854	14.6767	https://www.genecards.org/cgi-bin/carddisp.pl?gene=SVIL
AGR2	Anterior Gradient 2, Protein Disulphide Isomerase Family Member	Protein Coding	46	GC07M017153	14.6746	https://www.genecards.org/cgi-bin/carddisp.pl?gene=AGR2
GRN	Granulin Precursor	Protein Coding	55	GC17P044345	14.6662	https://www.genecards.org/cgi-bin/carddisp.pl?gene=GRN
NHP2	NHP2 Ribonucleoprotein	Protein Coding	50	GC05M178149	14.6622	https://www.genecards.org/cgi-bin/carddisp.pl?gene=NHP2
ALCAM	Activated Leukocyte Cell Adhesion Molecule	Protein Coding	50	GC03P105366	14.6534	https://www.genecards.org/cgi-bin/carddisp.pl?gene=ALCAM
PDE4DIP	Phosphodiesterase 4D Interacting Protein	Protein Coding	47	GC01P148808	14.6534	https://www.genecards.org/cgi-bin/carddisp.pl?gene=PDE4DIP
CD22	CD22 Molecule	Protein Coding	53	GC19P035319	14.6499	https://www.genecards.org/cgi-bin/carddisp.pl?gene=CD22
BBC3	BCL2 Binding Component 3	Protein Coding	47	GC19M047220	14.6435	https://www.genecards.org/cgi-bin/carddisp.pl?gene=BBC3
KLK6	Kallikrein Related Peptidase 6	Protein Coding	52	GC19M050958	14.6352	https://www.genecards.org/cgi-bin/carddisp.pl?gene=KLK6
PAX9	Paired Box 9	Protein Coding	50	GC14P036657	14.6327	https://www.genecards.org/cgi-bin/carddisp.pl?gene=PAX9
RNH1	Ribonuclease/Angiogenin Inhibitor 1	Protein Coding	44	GC11M004804	14.6325	https://www.genecards.org/cgi-bin/carddisp.pl?gene=RNH1
DHCR7	7-Dehydrocholesterol Reductase	Protein Coding	53	GC11M071428	14.6324	https://www.genecards.org/cgi-bin/carddisp.pl?gene=DHCR7
NGFR	Nerve Growth Factor Receptor	Protein Coding	54	GC17P049495	14.6219	https://www.genecards.org/cgi-bin/carddisp.pl?gene=NGFR
DOCK8	Dedicator Of Cytokinesis 8	Protein Coding	52	GC09P000214	14.6205	https://www.genecards.org/cgi-bin/carddisp.pl?gene=DOCK8
CX3CR1	C-X3-C Motif Chemokine Receptor 1	Protein Coding	50	GC03M039279	14.6181	https://www.genecards.org/cgi-bin/carddisp.pl?gene=CX3CR1
CXCL9	C-X-C Motif Chemokine Ligand 9	Protein Coding	47	GC04M076001	14.6155	https://www.genecards.org/cgi-bin/carddisp.pl?gene=CXCL9
MAPKAPK3	MAPK Activated Protein Kinase 3	Protein Coding	56	GC03P050611	14.5834	https://www.genecards.org/cgi-bin/carddisp.pl?gene=MAPKAPK3
FAP	Fibroblast Activation Protein Alpha	Protein Coding	52	GC02M162170	14.5688	https://www.genecards.org/cgi-bin/carddisp.pl?gene=FAP
CLDN3	Claudin 3	Protein Coding	47	GC07M073768	14.5368	https://www.genecards.org/cgi-bin/carddisp.pl?gene=CLDN3
LDOC1	LDOC1 Regulator Of NFKB Signaling	Protein Coding	40	GC0XM141111	14.526	https://www.genecards.org/cgi-bin/carddisp.pl?gene=LDOC1
ALOX12	Arachidonate 12-Lipoxygenase, 12S Type	Protein Coding	51	GC17P006995	14.5259	https://www.genecards.org/cgi-bin/carddisp.pl?gene=ALOX12
STX1A	Syntaxin 1A	Protein Coding	55	GC07M073700	14.5224	https://www.genecards.org/cgi-bin/carddisp.pl?gene=STX1A
SCGB2A2	Secretoglobin Family 2A Member 2	Protein Coding	43	GC11P062269	14.5195	https://www.genecards.org/cgi-bin/carddisp.pl?gene=SCGB2A2
CBR1	Carbonyl Reductase 1	Protein Coding	51	GC21P036069	14.5171	https://www.genecards.org/cgi-bin/carddisp.pl?gene=CBR1
TNFRSF11A	TNF Receptor Superfamily Member 11a	Protein Coding	54	GC18P062325	14.5072	https://www.genecards.org/cgi-bin/carddisp.pl?gene=TNFRSF11A
HYAL1	Hyaluronidase 1	Protein Coding	53	GC03M050299	14.507	https://www.genecards.org/cgi-bin/carddisp.pl?gene=HYAL1
MIR20B	MicroRNA 20b	RNA Gene	17	GC0XM134349	14.5058	https://www.genecards.org/cgi-bin/carddisp.pl?gene=MIR20B
SFN	Stratifin	Protein Coding	52	GC01P028965	14.5019	https://www.genecards.org/cgi-bin/carddisp.pl?gene=SFN
EPOR	Erythropoietin Receptor	Protein Coding	56	GC19M011377	14.5015	https://www.genecards.org/cgi-bin/carddisp.pl?gene=EPOR
RHOC	Ras Homolog Family Member C	Protein Coding	48	GC01M112701	14.4912	https://www.genecards.org/cgi-bin/carddisp.pl?gene=RHOC
LINC00858	Long Intergenic Non-Protein Coding RNA 858	RNA Gene	17	GC10P095513	14.4884	https://www.genecards.org/cgi-bin/carddisp.pl?gene=LINC00858
ATAD2	ATPase Family AAA Domain Containing 2	Protein Coding	46	GC08M123319	14.4879	https://www.genecards.org/cgi-bin/carddisp.pl?gene=ATAD2
SERPINH1	Serpin Family H Member 1	Protein Coding	53	GC11P075562	14.4821	https://www.genecards.org/cgi-bin/carddisp.pl?gene=SERPINH1
ACP3	Acid Phosphatase 3	Protein Coding	50	GC03P135414	14.4767	https://www.genecards.org/cgi-bin/carddisp.pl?gene=ACP3
STS	Steroid Sulfatase	Protein Coding	52	GC0XP007146	14.4725	https://www.genecards.org/cgi-bin/carddisp.pl?gene=STS
ADAM28	ADAM Metallopeptidase Domain 28	Protein Coding	48	GC08P024294	14.4717	https://www.genecards.org/cgi-bin/carddisp.pl?gene=ADAM28
CD59	CD59 Molecule (CD59 Blood Group)	Protein Coding	53	GC11M033704	14.4712	https://www.genecards.org/cgi-bin/carddisp.pl?gene=CD59
USF2	Upstream Transcription Factor 2, C-Fos Interacting	Protein Coding	46	GC19P035268	14.4677	https://www.genecards.org/cgi-bin/carddisp.pl?gene=USF2
CDK8	Cyclin Dependent Kinase 8	Protein Coding	54	GC13P026254	14.4662	https://www.genecards.org/cgi-bin/carddisp.pl?gene=CDK8
NKX2-5	NK2 Homeobox 5	Protein Coding	51	GC05M173232	14.464	https://www.genecards.org/cgi-bin/carddisp.pl?gene=NKX2-5
MAPK9	Mitogen-Activated Protein Kinase 9	Protein Coding	56	GC05M180266	14.4629	https://www.genecards.org/cgi-bin/carddisp.pl?gene=MAPK9
EFNB3	Ephrin B3	Protein Coding	48	GC17P012070	14.4568	https://www.genecards.org/cgi-bin/carddisp.pl?gene=EFNB3
FANCL	FA Complementation Group L	Protein Coding	52	GC02M058127	14.4523	https://www.genecards.org/cgi-bin/carddisp.pl?gene=FANCL
NANOG	Nanog Homeobox	Protein Coding	43	GC12P007787	14.4483	https://www.genecards.org/cgi-bin/carddisp.pl?gene=NANOG
FGF3	Fibroblast Growth Factor 3	Protein Coding	51	GC11M102742	14.4476	https://www.genecards.org/cgi-bin/carddisp.pl?gene=FGF3
CFTR-AS1	CFTR Antisense RNA 1	RNA Gene	15	GC07M117542	14.4336	https://www.genecards.org/cgi-bin/carddisp.pl?gene=CFTR-AS1
CIP2A	Cellular Inhibitor Of PP2A	Protein Coding	40	GC03M108584	14.4303	https://www.genecards.org/cgi-bin/carddisp.pl?gene=CIP2A
TMEFF2	Transmembrane Protein With EGF Like And Two Follistatin Like Domains 2	Protein Coding	46	GC02M191950	14.4279	https://www.genecards.org/cgi-bin/carddisp.pl?gene=TMEFF2
FOXC1	Forkhead Box C1	Protein Coding	48	GC06P001610	14.4226	https://www.genecards.org/cgi-bin/carddisp.pl?gene=FOXC1
NUMA1	Nuclear Mitotic Apparatus Protein 1	Protein Coding	51	GC11M072002	14.421	https://www.genecards.org/cgi-bin/carddisp.pl?gene=NUMA1
MIR506	MicroRNA 506	RNA Gene	17	GC0XM147230	14.415	https://www.genecards.org/cgi-bin/carddisp.pl?gene=MIR506
IL12A	Interleukin 12A	Protein Coding	51	GC03P159988	14.4	https://www.genecards.org/cgi-bin/carddisp.pl?gene=IL12A
ZEB2-AS1	ZEB2 Antisense RNA 1	RNA Gene	23	GC02P144519	14.3999	https://www.genecards.org/cgi-bin/carddisp.pl?gene=ZEB2-AS1
CLEC7A	C-Type Lectin Domain Containing 7A	Protein Coding	53	GC12M023370	14.3981	https://www.genecards.org/cgi-bin/carddisp.pl?gene=CLEC7A
NFIB	Nuclear Factor I B	Protein Coding	50	GC09M014077	14.3737	https://www.genecards.org/cgi-bin/carddisp.pl?gene=NFIB
RSPO2	R-Spondin 2	Protein Coding	50	GC08M107899	14.3647	https://www.genecards.org/cgi-bin/carddisp.pl?gene=RSPO2
FOXP1	Forkhead Box P1	Protein Coding	51	GC03M070954	14.3538	https://www.genecards.org/cgi-bin/carddisp.pl?gene=FOXP1
NCOA2	Nuclear Receptor Coactivator 2	Protein Coding	52	GC08M070109	14.3471	https://www.genecards.org/cgi-bin/carddisp.pl?gene=NCOA2
SMG1	SMG1 Nonsense Mediated MRNA Decay Associated PI3K Related Kinase	Protein Coding	47	GC16M019525	14.3333	https://www.genecards.org/cgi-bin/carddisp.pl?gene=SMG1
FANCB	FA Complementation Group B	Protein Coding	46	GC0XM014690	14.3249	https://www.genecards.org/cgi-bin/carddisp.pl?gene=FANCB
CDK7	Cyclin Dependent Kinase 7	Protein Coding	52	GC05P069437	14.3172	https://www.genecards.org/cgi-bin/carddisp.pl?gene=CDK7
H1-0	H1.0 Linker Histone	Protein Coding	46	GC22P047453	14.3152	https://www.genecards.org/cgi-bin/carddisp.pl?gene=H1-0
IFIH1	Interferon Induced With Helicase C Domain 1	Protein Coding	55	GC02M162267	14.3118	https://www.genecards.org/cgi-bin/carddisp.pl?gene=IFIH1
UBE2T	Ubiquitin Conjugating Enzyme E2 T	Protein Coding	51	GC01M202332	14.3057	https://www.genecards.org/cgi-bin/carddisp.pl?gene=UBE2T
P2RX7	Purinergic Receptor P2X 7	Protein Coding	54	GC12P127389	14.2978	https://www.genecards.org/cgi-bin/carddisp.pl?gene=P2RX7
TFE3	Transcription Factor Binding To IGHM Enhancer 3	Protein Coding	51	GC0XM049028	14.2953	https://www.genecards.org/cgi-bin/carddisp.pl?gene=TFE3
RRAS	RAS Related	Protein Coding	48	GC19M049635	14.2947	https://www.genecards.org/cgi-bin/carddisp.pl?gene=RRAS
MIR218-2	MicroRNA 218-2	RNA Gene	23	GC05M168768	14.2933	https://www.genecards.org/cgi-bin/carddisp.pl?gene=MIR218-2
DHDH	Dihydrodiol Dehydrogenase	Protein Coding	42	GC19P076549	14.2909	https://www.genecards.org/cgi-bin/carddisp.pl?gene=DHDH
TBX5	T-Box Transcription Factor 5	Protein Coding	52	GC12M114353	14.2821	https://www.genecards.org/cgi-bin/carddisp.pl?gene=TBX5
INHBA	Inhibin Subunit Beta A	Protein Coding	51	GC07M041670	14.2647	https://www.genecards.org/cgi-bin/carddisp.pl?gene=INHBA
PBRM1	Polybromo 1	Protein Coding	51	GC03M052545	14.2647	https://www.genecards.org/cgi-bin/carddisp.pl?gene=PBRM1
NRG2	Neuregulin 2	Protein Coding	51	GC05M139810	14.2592	https://www.genecards.org/cgi-bin/carddisp.pl?gene=NRG2
SOX30	SRY-Box Transcription Factor 30	Protein Coding	43	GC05M157624	14.2581	https://www.genecards.org/cgi-bin/carddisp.pl?gene=SOX30
PSMA1	Proteasome 20S Subunit Alpha 1	Protein Coding	49	GC11M014505	14.2535	https://www.genecards.org/cgi-bin/carddisp.pl?gene=PSMA1
HLA-C	Major Histocompatibility Complex, Class I, C	Protein Coding	51	GC06M074886	14.2467	https://www.genecards.org/cgi-bin/carddisp.pl?gene=HLA-C
NRP2	Neuropilin 2	Protein Coding	52	GC02P205681	14.2447	https://www.genecards.org/cgi-bin/carddisp.pl?gene=NRP2
RYR2	Ryanodine Receptor 2	Protein Coding	53	GC01P237042	14.2443	https://www.genecards.org/cgi-bin/carddisp.pl?gene=RYR2
E2F4	E2F Transcription Factor 4	Protein Coding	51	GC16P067192	14.2404	https://www.genecards.org/cgi-bin/carddisp.pl?gene=E2F4
EDNRB	Endothelin Receptor Type B	Protein Coding	56	GC13M077895	14.2389	https://www.genecards.org/cgi-bin/carddisp.pl?gene=EDNRB
CT45A6	Cancer/Testis Antigen Family 45 Member A6	Protein Coding	27	GC0XM135794	14.2334	https://www.genecards.org/cgi-bin/carddisp.pl?gene=CT45A6
FOXK2	Forkhead Box K2	Protein Coding	44	GC17P082519	14.233	https://www.genecards.org/cgi-bin/carddisp.pl?gene=FOXK2
NKILA	NF-KappaB Interacting LncRNA	RNA Gene	15	GC20P057711	14.2082	https://www.genecards.org/cgi-bin/carddisp.pl?gene=NKILA
PLA2G4A	Phospholipase A2 Group IVA	Protein Coding	55	GC01P186798	14.2034	https://www.genecards.org/cgi-bin/carddisp.pl?gene=PLA2G4A
MIR873	MicroRNA 873	RNA Gene	20	GC09M028888	14.1962	https://www.genecards.org/cgi-bin/carddisp.pl?gene=MIR873
TSHR	Thyroid Stimulating Hormone Receptor	Protein Coding	54	GC14P080954	14.1934	https://www.genecards.org/cgi-bin/carddisp.pl?gene=TSHR
AQP7	Aquaporin 7	Protein Coding	51	GC09M033384	14.1915	https://www.genecards.org/cgi-bin/carddisp.pl?gene=AQP7
LINC00460	Long Intergenic Non-Protein Coding RNA 460	RNA Gene	19	GC13P106376	14.1742	https://www.genecards.org/cgi-bin/carddisp.pl?gene=LINC00460
CEMIP	Cell Migration Inducing Hyaluronidase 1	Protein Coding	44	GC15P080779	14.1698	https://www.genecards.org/cgi-bin/carddisp.pl?gene=CEMIP
EIF2AK4	Eukaryotic Translation Initiation Factor 2 Alpha Kinase 4	Protein Coding	52	GC15P039934	14.1616	https://www.genecards.org/cgi-bin/carddisp.pl?gene=EIF2AK4
FZD7	Frizzled Class Receptor 7	Protein Coding	52	GC02P202078	14.1439	https://www.genecards.org/cgi-bin/carddisp.pl?gene=FZD7
ATXN1	Ataxin 1	Protein Coding	50	GC06M016299	14.1421	https://www.genecards.org/cgi-bin/carddisp.pl?gene=ATXN1
FURIN	Furin, Paired Basic Amino Acid Cleaving Enzyme	Protein Coding	54	GC15P090868	14.1247	https://www.genecards.org/cgi-bin/carddisp.pl?gene=FURIN
EFNA1	Ephrin A1	Protein Coding	51	GC01P155127	14.12	https://www.genecards.org/cgi-bin/carddisp.pl?gene=EFNA1
FGF4	Fibroblast Growth Factor 4	Protein Coding	50	GC11M102741	14.1188	https://www.genecards.org/cgi-bin/carddisp.pl?gene=FGF4
STRA6	Signaling Receptor And Transporter Of Retinol STRA6	Protein Coding	49	GC15M074179	14.0839	https://www.genecards.org/cgi-bin/carddisp.pl?gene=STRA6
SLC16A1	Solute Carrier Family 16 Member 1	Protein Coding	54	GC01M113021	14.0686	https://www.genecards.org/cgi-bin/carddisp.pl?gene=SLC16A1
FEZF1-AS1	FEZF1 Antisense RNA 1	RNA Gene	19	GC07P122303	14.06	https://www.genecards.org/cgi-bin/carddisp.pl?gene=FEZF1-AS1
CCL17	C-C Motif Chemokine Ligand 17	Protein Coding	47	GC16P057417	14.0596	https://www.genecards.org/cgi-bin/carddisp.pl?gene=CCL17
ESM1	Endothelial Cell Specific Molecule 1	Protein Coding	46	GC05M054977	14.0567	https://www.genecards.org/cgi-bin/carddisp.pl?gene=ESM1
IRF5	Interferon Regulatory Factor 5	Protein Coding	53	GC07P128937	14.0557	https://www.genecards.org/cgi-bin/carddisp.pl?gene=IRF5
CHKA	Choline Kinase Alpha	Protein Coding	50	GC11M068052	14.0544	https://www.genecards.org/cgi-bin/carddisp.pl?gene=CHKA
MAPK7	Mitogen-Activated Protein Kinase 7	Protein Coding	54	GC17P065897	14.0506	https://www.genecards.org/cgi-bin/carddisp.pl?gene=MAPK7
PCAT4	Prostate Cancer Associated Transcript 4	RNA Gene	25	GC04P079827	14.0273	https://www.genecards.org/cgi-bin/carddisp.pl?gene=PCAT4
IL2RB	Interleukin 2 Receptor Subunit Beta	Protein Coding	56	GC22M063700	14.0264	https://www.genecards.org/cgi-bin/carddisp.pl?gene=IL2RB
SPAAR	Small Regulatory Polypeptide Of Amino Acid Response	Protein Coding	22	GC09P050016	14.0258	https://www.genecards.org/cgi-bin/carddisp.pl?gene=SPAAR
MST1	Macrophage Stimulating 1	Protein Coding	53	GC03M049683	14.0195	https://www.genecards.org/cgi-bin/carddisp.pl?gene=MST1
SLC7A11	Solute Carrier Family 7 Member 11	Protein Coding	51	GC04M138164	14.0192	https://www.genecards.org/cgi-bin/carddisp.pl?gene=SLC7A11
PRLR	Prolactin Receptor	Protein Coding	56	GC05M035048	13.9855	https://www.genecards.org/cgi-bin/carddisp.pl?gene=PRLR
ADAM10	ADAM Metallopeptidase Domain 10	Protein Coding	60	GC15M058588	13.9835	https://www.genecards.org/cgi-bin/carddisp.pl?gene=ADAM10
IL33	Interleukin 33	Protein Coding	46	GC09P007853	13.9757	https://www.genecards.org/cgi-bin/carddisp.pl?gene=IL33
PROS1	Protein S	Protein Coding	55	GC03M093873	13.9745	https://www.genecards.org/cgi-bin/carddisp.pl?gene=PROS1
RNF7	Ring Finger Protein 7	Protein Coding	46	GC03P141738	13.9706	https://www.genecards.org/cgi-bin/carddisp.pl?gene=RNF7
BCOR	BCL6 Corepressor	Protein Coding	50	GC0XM040049	13.9539	https://www.genecards.org/cgi-bin/carddisp.pl?gene=BCOR
ZMYND10	Zinc Finger MYND-Type Containing 10	Protein Coding	45	GC03M051984	13.9505	https://www.genecards.org/cgi-bin/carddisp.pl?gene=ZMYND10
MIRLET7F1	MicroRNA Let-7f-1	RNA Gene	21	GC09P094625	13.9327	https://www.genecards.org/cgi-bin/carddisp.pl?gene=MIRLET7F1
CDC6	Cell Division Cycle 6	Protein Coding	52	GC17P040287	13.9196	https://www.genecards.org/cgi-bin/carddisp.pl?gene=CDC6
CD226	CD226 Molecule	Protein Coding	48	GC18M069831	13.9172	https://www.genecards.org/cgi-bin/carddisp.pl?gene=CD226
ATF3	Activating Transcription Factor 3	Protein Coding	51	GC01P212565	13.9017	https://www.genecards.org/cgi-bin/carddisp.pl?gene=ATF3
PRDM2	PR/SET Domain 2	Protein Coding	47	GC01P013700	13.8974	https://www.genecards.org/cgi-bin/carddisp.pl?gene=PRDM2
METTL13	Methyltransferase 13, EEF1A Lysine And N-Terminal Methyltransferase	Protein Coding	44	GC01P171781	13.8876	https://www.genecards.org/cgi-bin/carddisp.pl?gene=METTL13
PHGDH	Phosphoglycerate Dehydrogenase	Protein Coding	57	GC01P119660	13.8778	https://www.genecards.org/cgi-bin/carddisp.pl?gene=PHGDH
PCAT18	Prostate Cancer Associated Transcript 18	RNA Gene	23	GC18M028529	13.8768	https://www.genecards.org/cgi-bin/carddisp.pl?gene=PCAT18
PCAT14	Prostate Cancer Associated Transcript 14	RNA Gene	16	GC22P046954	13.8691	https://www.genecards.org/cgi-bin/carddisp.pl?gene=PCAT14
WNT10B	Wnt Family Member 10B	Protein Coding	55	GC12M048965	13.8678	https://www.genecards.org/cgi-bin/carddisp.pl?gene=WNT10B
CRNDE	Colorectal Neoplasia Differentially Expressed	RNA Gene	25	GC16M054908	13.8671	https://www.genecards.org/cgi-bin/carddisp.pl?gene=CRNDE
TOB1	Transducer Of ERBB2, 1	Protein Coding	47	GC17M050862	13.8656	https://www.genecards.org/cgi-bin/carddisp.pl?gene=TOB1
FGF9	Fibroblast Growth Factor 9	Protein Coding	51	GC13P021671	13.8555	https://www.genecards.org/cgi-bin/carddisp.pl?gene=FGF9
INSM1	INSM Transcriptional Repressor 1	Protein Coding	43	GC20P020368	13.8411	https://www.genecards.org/cgi-bin/carddisp.pl?gene=INSM1
BIVM-ERCC5	BIVM-ERCC5 Readthrough	Protein Coding	19	GC13P102818	13.8371	https://www.genecards.org/cgi-bin/carddisp.pl?gene=BIVM-ERCC5
CHRM3	Cholinergic Receptor Muscarinic 3	Protein Coding	55	GC01P239386	13.834	https://www.genecards.org/cgi-bin/carddisp.pl?gene=CHRM3
BRD4	Bromodomain Containing 4	Protein Coding	55	GC19M015236	13.83	https://www.genecards.org/cgi-bin/carddisp.pl?gene=BRD4
OLA1	Obg Like ATPase 1	Protein Coding	48	GC02M174072	13.826	https://www.genecards.org/cgi-bin/carddisp.pl?gene=OLA1
CEP57	Centrosomal Protein 57	Protein Coding	50	GC11P095789	13.826	https://www.genecards.org/cgi-bin/carddisp.pl?gene=CEP57
DNAJC21	DnaJ Heat Shock Protein Family (Hsp40) Member C21	Protein Coding	42	GC05P034929	13.8139	https://www.genecards.org/cgi-bin/carddisp.pl?gene=DNAJC21
NECTIN4	Nectin Cell Adhesion Molecule 4	Protein Coding	52	GC01M161071	13.801	https://www.genecards.org/cgi-bin/carddisp.pl?gene=NECTIN4
KDM5B	Lysine Demethylase 5B	Protein Coding	52	GC01M202696	13.7846	https://www.genecards.org/cgi-bin/carddisp.pl?gene=KDM5B
WDR19	WD Repeat Domain 19	Protein Coding	44	GC04P039184	13.7816	https://www.genecards.org/cgi-bin/carddisp.pl?gene=WDR19
CPSF6	Cleavage And Polyadenylation Specific Factor 6	Protein Coding	45	GC12P069239	13.7791	https://www.genecards.org/cgi-bin/carddisp.pl?gene=CPSF6
ASAH1	N-Acylsphingosine Amidohydrolase 1	Protein Coding	56	GC08M018055	13.7687	https://www.genecards.org/cgi-bin/carddisp.pl?gene=ASAH1
HDAC6	Histone Deacetylase 6	Protein Coding	61	GC0XP048801	13.7684	https://www.genecards.org/cgi-bin/carddisp.pl?gene=HDAC6
CCBE1	Collagen And Calcium Binding EGF Domains 1	Protein Coding	47	GC18M059430	13.7682	https://www.genecards.org/cgi-bin/carddisp.pl?gene=CCBE1
MIR187	MicroRNA 187	RNA Gene	21	GC18M035904	13.7588	https://www.genecards.org/cgi-bin/carddisp.pl?gene=MIR187
COTL1	Coactosin Like F-Actin Binding Protein 1	Protein Coding	46	GC16M084566	13.7439	https://www.genecards.org/cgi-bin/carddisp.pl?gene=COTL1
TOX3	TOX High Mobility Group Box Family Member 3	Protein Coding	44	GC16M052449	13.7429	https://www.genecards.org/cgi-bin/carddisp.pl?gene=TOX3
CYP11A1	Cytochrome P450 Family 11 Subfamily A Member 1	Protein Coding	54	GC15M074337	13.739	https://www.genecards.org/cgi-bin/carddisp.pl?gene=CYP11A1
BRMS1L	BRMS1 Like Transcriptional Repressor	Protein Coding	42	GC14P035826	13.733	https://www.genecards.org/cgi-bin/carddisp.pl?gene=BRMS1L
CASC22	Cancer Susceptibility 22	RNA Gene	18	GC16P052258	13.7045	https://www.genecards.org/cgi-bin/carddisp.pl?gene=CASC22
CXCL2	C-X-C Motif Chemokine Ligand 2	Protein Coding	46	GC04M074097	13.702	https://www.genecards.org/cgi-bin/carddisp.pl?gene=CXCL2
SLX4	SLX4 Structure-Specific Endonuclease Subunit	Protein Coding	44	GC16M003581	13.6894	https://www.genecards.org/cgi-bin/carddisp.pl?gene=SLX4
MAP3K7	Mitogen-Activated Protein Kinase Kinase Kinase 7	Protein Coding	57	GC06M090513	13.6834	https://www.genecards.org/cgi-bin/carddisp.pl?gene=MAP3K7
MADCAM1	Mucosal Vascular Addressin Cell Adhesion Molecule 1	Protein Coding	48	GC19P004016	13.6811	https://www.genecards.org/cgi-bin/carddisp.pl?gene=MADCAM1
LAMA2	Laminin Subunit Alpha 2	Protein Coding	51	GC06P128863	13.6792	https://www.genecards.org/cgi-bin/carddisp.pl?gene=LAMA2
NOX4	NADPH Oxidase 4	Protein Coding	50	GC11M089324	13.6767	https://www.genecards.org/cgi-bin/carddisp.pl?gene=NOX4
PMAIP1	Phorbol-12-Myristate-13-Acetate-Induced Protein 1	Protein Coding	46	GC18P059899	13.6678	https://www.genecards.org/cgi-bin/carddisp.pl?gene=PMAIP1
CD81	CD81 Molecule	Protein Coding	53	GC11P002616	13.6671	https://www.genecards.org/cgi-bin/carddisp.pl?gene=CD81
ROR2	Receptor Tyrosine Kinase Like Orphan Receptor 2	Protein Coding	55	GC09M100247	13.6627	https://www.genecards.org/cgi-bin/carddisp.pl?gene=ROR2
EIF3H	Eukaryotic Translation Initiation Factor 3 Subunit H	Protein Coding	46	GC08M116642	13.6567	https://www.genecards.org/cgi-bin/carddisp.pl?gene=EIF3H
RANBP2	RAN Binding Protein 2	Protein Coding	52	GC02P108719	13.6485	https://www.genecards.org/cgi-bin/carddisp.pl?gene=RANBP2
IL32	Interleukin 32	Protein Coding	45	GC16P014513	13.6458	https://www.genecards.org/cgi-bin/carddisp.pl?gene=IL32
NT5E	5'-Nucleotidase Ecto	Protein Coding	59	GC06P085449	13.6449	https://www.genecards.org/cgi-bin/carddisp.pl?gene=NT5E
NUDT1	Nudix Hydrolase 1	Protein Coding	48	GC07P002242	13.6337	https://www.genecards.org/cgi-bin/carddisp.pl?gene=NUDT1
PTPN22	Protein Tyrosine Phosphatase Non-Receptor Type 22	Protein Coding	54	GC01M113813	13.6295	https://www.genecards.org/cgi-bin/carddisp.pl?gene=PTPN22
IL12RB1	Interleukin 12 Receptor Subunit Beta 1	Protein Coding	52	GC19M018058	13.6249	https://www.genecards.org/cgi-bin/carddisp.pl?gene=IL12RB1
MIR95	MicroRNA 95	RNA Gene	20	GC04M008007	13.6169	https://www.genecards.org/cgi-bin/carddisp.pl?gene=MIR95
FOXD2-AS1	FOXD2 Adjacent Opposite Strand RNA 1	RNA Gene	19	GC01M047432	13.6064	https://www.genecards.org/cgi-bin/carddisp.pl?gene=FOXD2-AS1
IQGAP3	IQ Motif Containing GTPase Activating Protein 3	Protein Coding	46	GC01M156525	13.6018	https://www.genecards.org/cgi-bin/carddisp.pl?gene=IQGAP3
SCNN1B	Sodium Channel Epithelial 1 Subunit Beta	Protein Coding	55	GC16P023278	13.6014	https://www.genecards.org/cgi-bin/carddisp.pl?gene=SCNN1B
SEMA4A	Semaphorin 4A	Protein Coding	52	GC01P156147	13.5924	https://www.genecards.org/cgi-bin/carddisp.pl?gene=SEMA4A
IL9	Interleukin 9	Protein Coding	50	GC05M135891	13.587	https://www.genecards.org/cgi-bin/carddisp.pl?gene=IL9
SLC7A5	Solute Carrier Family 7 Member 5	Protein Coding	51	GC16M087830	13.5777	https://www.genecards.org/cgi-bin/carddisp.pl?gene=SLC7A5
EFEMP1	EGF Containing Fibulin Extracellular Matrix Protein 1	Protein Coding	52	GC02M055865	13.5758	https://www.genecards.org/cgi-bin/carddisp.pl?gene=EFEMP1
MIR411	MicroRNA 411	RNA Gene	18	GC14P111405	13.5744	https://www.genecards.org/cgi-bin/carddisp.pl?gene=MIR411
PON1	Paraoxonase 1	Protein Coding	55	GC07M095297	13.5718	https://www.genecards.org/cgi-bin/carddisp.pl?gene=PON1
DYRK1B	Dual Specificity Tyrosine Phosphorylation Regulated Kinase 1B	Protein Coding	53	GC19M039825	13.5612	https://www.genecards.org/cgi-bin/carddisp.pl?gene=DYRK1B
CCL18	C-C Motif Chemokine Ligand 18	Protein Coding	42	GC17P036064	13.5596	https://www.genecards.org/cgi-bin/carddisp.pl?gene=CCL18
BTRC	Beta-Transducin Repeat Containing E3 Ubiquitin Protein Ligase	Protein Coding	52	GC10P101354	13.5541	https://www.genecards.org/cgi-bin/carddisp.pl?gene=BTRC
SS18	SS18 Subunit Of BAF Chromatin Remodeling Complex	Protein Coding	46	GC18M026016	13.5507	https://www.genecards.org/cgi-bin/carddisp.pl?gene=SS18
CD55	CD55 Molecule (Cromer Blood Group)	Protein Coding	56	GC01P207321	13.5222	https://www.genecards.org/cgi-bin/carddisp.pl?gene=CD55
KISS1	KiSS-1 Metastasis Suppressor	Protein Coding	48	GC01M204190	13.5208	https://www.genecards.org/cgi-bin/carddisp.pl?gene=KISS1
ACACA	Acetyl-CoA Carboxylase Alpha	Protein Coding	55	GC17M037084	13.5148	https://www.genecards.org/cgi-bin/carddisp.pl?gene=ACACA
SRA1	Steroid Receptor RNA Activator 1	Protein Coding	44	GC05M140537	13.4951	https://www.genecards.org/cgi-bin/carddisp.pl?gene=SRA1
CT45A3	Cancer/Testis Antigen Family 45 Member A3	Protein Coding	31	GC0XM135759	13.4906	https://www.genecards.org/cgi-bin/carddisp.pl?gene=CT45A3
INTS6	Integrator Complex Subunit 6	Protein Coding	43	GC13M051334	13.4893	https://www.genecards.org/cgi-bin/carddisp.pl?gene=INTS6
BRS3	Bombesin Receptor Subtype 3	Protein Coding	48	GC0XP136502	13.4885	https://www.genecards.org/cgi-bin/carddisp.pl?gene=BRS3
PPARD	Peroxisome Proliferator Activated Receptor Delta	Protein Coding	52	GC06P096215	13.486	https://www.genecards.org/cgi-bin/carddisp.pl?gene=PPARD
ETS2	ETS Proto-Oncogene 2, Transcription Factor	Protein Coding	48	GC21P038805	13.4797	https://www.genecards.org/cgi-bin/carddisp.pl?gene=ETS2
G6PD	Glucose-6-Phosphate Dehydrogenase	Protein Coding	57	GC0XM154568	13.4747	https://www.genecards.org/cgi-bin/carddisp.pl?gene=G6PD
FBLN5	Fibulin 5	Protein Coding	54	GC14M091869	13.4724	https://www.genecards.org/cgi-bin/carddisp.pl?gene=FBLN5
ELK1	ETS Transcription Factor ELK1	Protein Coding	50	GC0XM047635	13.4623	https://www.genecards.org/cgi-bin/carddisp.pl?gene=ELK1
PAX3	Paired Box 3	Protein Coding	52	GC02M222199	13.4514	https://www.genecards.org/cgi-bin/carddisp.pl?gene=PAX3
PAX6	Paired Box 6	Protein Coding	54	GC11M031784	13.4485	https://www.genecards.org/cgi-bin/carddisp.pl?gene=PAX6
TBX3	T-Box Transcription Factor 3	Protein Coding	49	GC12M114670	13.4471	https://www.genecards.org/cgi-bin/carddisp.pl?gene=TBX3
TRPM2-AS	TRPM2 Antisense RNA	RNA Gene	18	GC21M044414	13.4411	https://www.genecards.org/cgi-bin/carddisp.pl?gene=TRPM2-AS
TAC1	Tachykinin Precursor 1	Protein Coding	48	GC07P097731	13.4381	https://www.genecards.org/cgi-bin/carddisp.pl?gene=TAC1
NEK8	NIMA Related Kinase 8	Protein Coding	48	GC17P028725	13.4288	https://www.genecards.org/cgi-bin/carddisp.pl?gene=NEK8
CXADR	CXADR Ig-Like Cell Adhesion Molecule	Protein Coding	50	GC21P017513	13.4217	https://www.genecards.org/cgi-bin/carddisp.pl?gene=CXADR
SBF2-AS1	SBF2 Antisense RNA 1	RNA Gene	19	GC11P009758	13.4175	https://www.genecards.org/cgi-bin/carddisp.pl?gene=SBF2-AS1
ZFPM2	Zinc Finger Protein, FOG Family Member 2	Protein Coding	47	GC08P104590	13.417	https://www.genecards.org/cgi-bin/carddisp.pl?gene=ZFPM2
SOS2	SOS Ras/Rho Guanine Nucleotide Exchange Factor 2	Protein Coding	51	GC14M050117	13.4168	https://www.genecards.org/cgi-bin/carddisp.pl?gene=SOS2
ANO1	Anoctamin 1	Protein Coding	51	GC11P071813	13.4054	https://www.genecards.org/cgi-bin/carddisp.pl?gene=ANO1
LIFR	LIF Receptor Subunit Alpha	Protein Coding	53	GC05M038475	13.4043	https://www.genecards.org/cgi-bin/carddisp.pl?gene=LIFR
CYP2C9	Cytochrome P450 Family 2 Subfamily C Member 9	Protein Coding	53	GC10P094938	13.4037	https://www.genecards.org/cgi-bin/carddisp.pl?gene=CYP2C9
LINC00312	Long Intergenic Non-Protein Coding RNA 312	RNA Gene	22	GC03P008571	13.4036	https://www.genecards.org/cgi-bin/carddisp.pl?gene=LINC00312
VIPR1	Vasoactive Intestinal Peptide Receptor 1	Protein Coding	52	GC03P042490	13.3991	https://www.genecards.org/cgi-bin/carddisp.pl?gene=VIPR1
SASH1	SAM And SH3 Domain Containing 1	Protein Coding	46	GC06P148193	13.3887	https://www.genecards.org/cgi-bin/carddisp.pl?gene=SASH1
GNB1	G Protein Subunit Beta 1	Protein Coding	51	GC01M001785	13.3772	https://www.genecards.org/cgi-bin/carddisp.pl?gene=GNB1
ALPP	Alkaline Phosphatase, Placental	Protein Coding	51	GC02P232378	13.3743	https://www.genecards.org/cgi-bin/carddisp.pl?gene=ALPP
PCAT5	Prostate Cancer Associated Transcript 5	RNA Gene	15	GC10P035729	13.3689	https://www.genecards.org/cgi-bin/carddisp.pl?gene=PCAT5
IL13RA2	Interleukin 13 Receptor Subunit Alpha 2	Protein Coding	46	GC0XM115003	13.3587	https://www.genecards.org/cgi-bin/carddisp.pl?gene=IL13RA2
PCSEAT	Prostate Cancer Expressed EZH2 Associated Transcript	RNA Gene	13	GC21P041577	13.3557	https://www.genecards.org/cgi-bin/carddisp.pl?gene=PCSEAT
MIR1247	MicroRNA 1247	RNA Gene	20	GC14M104217	13.3523	https://www.genecards.org/cgi-bin/carddisp.pl?gene=MIR1247
AGO2	Argonaute RISC Catalytic Component 2	Protein Coding	50	GC08M140522	13.329	https://www.genecards.org/cgi-bin/carddisp.pl?gene=AGO2
DNAH8	Dynein Axonemal Heavy Chain 8	Protein Coding	44	GC06P096255	13.3218	https://www.genecards.org/cgi-bin/carddisp.pl?gene=DNAH8
GUCY2C	Guanylate Cyclase 2C	Protein Coding	52	GC12M014612	13.3131	https://www.genecards.org/cgi-bin/carddisp.pl?gene=GUCY2C
TAOK2	TAO Kinase 2	Protein Coding	48	GC16P043812	13.2981	https://www.genecards.org/cgi-bin/carddisp.pl?gene=TAOK2
MIR188	MicroRNA 188	RNA Gene	19	GC0XP050003	13.2974	https://www.genecards.org/cgi-bin/carddisp.pl?gene=MIR188
RPL11	Ribosomal Protein L11	Protein Coding	55	GC01P023691	13.2953	https://www.genecards.org/cgi-bin/carddisp.pl?gene=RPL11
PPIEL	Peptidylprolyl Isomerase E Like Pseudogene	Pseudogene	15	GC01M039522	13.2898	https://www.genecards.org/cgi-bin/carddisp.pl?gene=PPIEL
S100P	S100 Calcium Binding Protein P	Protein Coding	46	GC04P006700	13.2883	https://www.genecards.org/cgi-bin/carddisp.pl?gene=S100P
HES1	Hes Family BHLH Transcription Factor 1	Protein Coding	50	GC03P194136	13.2768	https://www.genecards.org/cgi-bin/carddisp.pl?gene=HES1
DIRC3	Disrupted In Renal Carcinoma 3	RNA Gene	25	GC02M217284	13.2743	https://www.genecards.org/cgi-bin/carddisp.pl?gene=DIRC3
FUS	FUS RNA Binding Protein	Protein Coding	51	GC16P031180	13.274	https://www.genecards.org/cgi-bin/carddisp.pl?gene=FUS
SPINT2	Serine Peptidase Inhibitor, Kunitz Type 2	Protein Coding	49	GC19P038244	13.2598	https://www.genecards.org/cgi-bin/carddisp.pl?gene=SPINT2
STAT4	Signal Transducer And Activator Of Transcription 4	Protein Coding	53	GC02M191029	13.2579	https://www.genecards.org/cgi-bin/carddisp.pl?gene=STAT4
GJB5	Gap Junction Protein Beta 5	Protein Coding	44	GC01P034755	13.2505	https://www.genecards.org/cgi-bin/carddisp.pl?gene=GJB5
ZIC3	Zic Family Member 3	Protein Coding	52	GC0XP137566	13.233	https://www.genecards.org/cgi-bin/carddisp.pl?gene=ZIC3
PTPN1	Protein Tyrosine Phosphatase Non-Receptor Type 1	Protein Coding	57	GC20P050510	13.2312	https://www.genecards.org/cgi-bin/carddisp.pl?gene=PTPN1
IGFBP6	Insulin Like Growth Factor Binding Protein 6	Protein Coding	50	GC12P053097	13.226	https://www.genecards.org/cgi-bin/carddisp.pl?gene=IGFBP6
TACSTD2	Tumor Associated Calcium Signal Transducer 2	Protein Coding	52	GC01M058575	13.2221	https://www.genecards.org/cgi-bin/carddisp.pl?gene=TACSTD2
IQANK1	IQ Motif And Ankyrin Repeat Containing 1	Protein Coding	22	GC08P145187	13.2198	https://www.genecards.org/cgi-bin/carddisp.pl?gene=IQANK1
MTHFD1	Methylenetetrahydrofolate Dehydrogenase, Cyclohydrolase And Formyltetrahydrofolate Synthetase 1	Protein Coding	52	GC14P064388	13.2145	https://www.genecards.org/cgi-bin/carddisp.pl?gene=MTHFD1
ATF1	Activating Transcription Factor 1	Protein Coding	52	GC12P050763	13.2067	https://www.genecards.org/cgi-bin/carddisp.pl?gene=ATF1
TNFRSF10C	TNF Receptor Superfamily Member 10c	Protein Coding	47	GC08P023102	13.1964	https://www.genecards.org/cgi-bin/carddisp.pl?gene=TNFRSF10C
HLA-DPA1	Major Histocompatibility Complex, Class II, DP Alpha 1	Protein Coding	48	GC06M033064	13.1957	https://www.genecards.org/cgi-bin/carddisp.pl?gene=HLA-DPA1
GPC4	Glypican 4	Protein Coding	51	GC0XM133300	13.1907	https://www.genecards.org/cgi-bin/carddisp.pl?gene=GPC4
FBLN1	Fibulin 1	Protein Coding	51	GC22P045502	13.1898	https://www.genecards.org/cgi-bin/carddisp.pl?gene=FBLN1
CBFB	Core-Binding Factor Subunit Beta	Protein Coding	53	GC16P067031	13.1836	https://www.genecards.org/cgi-bin/carddisp.pl?gene=CBFB
EIF2AK3	Eukaryotic Translation Initiation Factor 2 Alpha Kinase 3	Protein Coding	55	GC02M088556	13.1764	https://www.genecards.org/cgi-bin/carddisp.pl?gene=EIF2AK3
MSN	Moesin	Protein Coding	55	GC0XP065588	13.1742	https://www.genecards.org/cgi-bin/carddisp.pl?gene=MSN
H3-3A	H3.3 Histone A	Protein Coding	48	GC01P226062	13.1699	https://www.genecards.org/cgi-bin/carddisp.pl?gene=H3-3A
TNK2	Tyrosine Kinase Non Receptor 2	Protein Coding	54	GC03M195863	13.1688	https://www.genecards.org/cgi-bin/carddisp.pl?gene=TNK2
LINC01116	Long Intergenic Non-Protein Coding RNA 1116	RNA Gene	19	GC02M176400	13.1663	https://www.genecards.org/cgi-bin/carddisp.pl?gene=LINC01116
RNY1	RNA, Ro60-Associated Y1	RNA Gene	19	GC07M148987	13.1661	https://www.genecards.org/cgi-bin/carddisp.pl?gene=RNY1
TAGLN	Transgelin	Protein Coding	50	GC11P117199	13.156	https://www.genecards.org/cgi-bin/carddisp.pl?gene=TAGLN
DDX41	DEAD-Box Helicase 41	Protein Coding	52	GC05M177511	13.1536	https://www.genecards.org/cgi-bin/carddisp.pl?gene=DDX41
RBX1	Ring-Box 1	Protein Coding	50	GC22P040951	13.1533	https://www.genecards.org/cgi-bin/carddisp.pl?gene=RBX1
LCK	LCK Proto-Oncogene, Src Family Tyrosine Kinase	Protein Coding	59	GC01P032251	13.1437	https://www.genecards.org/cgi-bin/carddisp.pl?gene=LCK
LIN28B	Lin-28 Homolog B	Protein Coding	48	GC06P104956	13.1418	https://www.genecards.org/cgi-bin/carddisp.pl?gene=LIN28B
ACP5	Acid Phosphatase 5, Tartrate Resistant	Protein Coding	53	GC19M011574	13.1406	https://www.genecards.org/cgi-bin/carddisp.pl?gene=ACP5
NCOA6	Nuclear Receptor Coactivator 6	Protein Coding	47	GC20M034986	13.1384	https://www.genecards.org/cgi-bin/carddisp.pl?gene=NCOA6
SLC29A1	Solute Carrier Family 29 Member 1 (Augustine Blood Group)	Protein Coding	55	GC06P044219	13.1366	https://www.genecards.org/cgi-bin/carddisp.pl?gene=SLC29A1
METTL3	Methyltransferase 3, N6-Adenosine-Methyltransferase Complex Catalytic Subunit	Protein Coding	48	GC14M021498	13.1324	https://www.genecards.org/cgi-bin/carddisp.pl?gene=METTL3
CCK	Cholecystokinin	Protein Coding	48	GC03M042274	13.1279	https://www.genecards.org/cgi-bin/carddisp.pl?gene=CCK
SLC9A3	Solute Carrier Family 9 Member A3	Protein Coding	54	GC05M000472	13.1158	https://www.genecards.org/cgi-bin/carddisp.pl?gene=SLC9A3
MIR362	MicroRNA 362	RNA Gene	17	GC0XP051642	13.1117	https://www.genecards.org/cgi-bin/carddisp.pl?gene=MIR362
NUP214	Nucleoporin 214	Protein Coding	52	GC09P131125	13.1111	https://www.genecards.org/cgi-bin/carddisp.pl?gene=NUP214
MIRLET7A2	MicroRNA Let-7a-2	RNA Gene	22	GC11M122146	13.1088	https://www.genecards.org/cgi-bin/carddisp.pl?gene=MIRLET7A2
RGMB-AS1	RGMB Antisense RNA 1	RNA Gene	18	GC05M098769	13.104	https://www.genecards.org/cgi-bin/carddisp.pl?gene=RGMB-AS1
MUC7	Mucin 7, Secreted	Protein Coding	41	GC04P070430	13.0901	https://www.genecards.org/cgi-bin/carddisp.pl?gene=MUC7
RNY3	RNA, Ro60-Associated Y3	RNA Gene	18	GC07P150997	13.0891	https://www.genecards.org/cgi-bin/carddisp.pl?gene=RNY3
KRT17	Keratin 17	Protein Coding	51	GC17M041619	13.0847	https://www.genecards.org/cgi-bin/carddisp.pl?gene=KRT17
IL12B	Interleukin 12B	Protein Coding	51	GC05M159314	13.0525	https://www.genecards.org/cgi-bin/carddisp.pl?gene=IL12B
MIR26B	MicroRNA 26b	RNA Gene	25	GC02P218402	13.0523	https://www.genecards.org/cgi-bin/carddisp.pl?gene=MIR26B
SH2B3	SH2B Adaptor Protein 3	Protein Coding	54	GC12P111405	13.0495	https://www.genecards.org/cgi-bin/carddisp.pl?gene=SH2B3
PSAP	Prosaposin	Protein Coding	54	GC10M071816	13.0429	https://www.genecards.org/cgi-bin/carddisp.pl?gene=PSAP
NCF2	Neutrophil Cytosolic Factor 2	Protein Coding	54	GC01M184289	13.0423	https://www.genecards.org/cgi-bin/carddisp.pl?gene=NCF2
BNIP3	BCL2 Interacting Protein 3	Protein Coding	47	GC10M131966	13.0406	https://www.genecards.org/cgi-bin/carddisp.pl?gene=BNIP3
NDUFA13	NADH:Ubiquinone Oxidoreductase Subunit A13	Protein Coding	50	GC19P019515	13.0339	https://www.genecards.org/cgi-bin/carddisp.pl?gene=NDUFA13
HIF1A-AS1	HIF1A Antisense RNA 1	RNA Gene	19	GC14M061681	13.0328	https://www.genecards.org/cgi-bin/carddisp.pl?gene=HIF1A-AS1
FOXC2	Forkhead Box C2	Protein Coding	49	GC16P086614	13.0303	https://www.genecards.org/cgi-bin/carddisp.pl?gene=FOXC2
SPINT1	Serine Peptidase Inhibitor, Kunitz Type 1	Protein Coding	48	GC15P040844	13.0189	https://www.genecards.org/cgi-bin/carddisp.pl?gene=SPINT1
PTCH2	Patched 2	Protein Coding	53	GC01M044819	13.0144	https://www.genecards.org/cgi-bin/carddisp.pl?gene=PTCH2
LTBP4	Latent Transforming Growth Factor Beta Binding Protein 4	Protein Coding	50	GC19P040592	13.0101	https://www.genecards.org/cgi-bin/carddisp.pl?gene=LTBP4
CYBB	Cytochrome B-245 Beta Chain	Protein Coding	56	GC0XP037780	12.9859	https://www.genecards.org/cgi-bin/carddisp.pl?gene=CYBB
TUBA1A	Tubulin Alpha 1a	Protein Coding	56	GC12M049184	12.9781	https://www.genecards.org/cgi-bin/carddisp.pl?gene=TUBA1A
IKBKG	Inhibitor Of Nuclear Factor Kappa B Kinase Regulatory Subunit Gamma	Protein Coding	55	GC0XP154541	12.978	https://www.genecards.org/cgi-bin/carddisp.pl?gene=IKBKG
PDCD1LG2	Programmed Cell Death 1 Ligand 2	Protein Coding	50	GC09P005510	12.977	https://www.genecards.org/cgi-bin/carddisp.pl?gene=PDCD1LG2
IRAIN	IGF1R Antisense Imprinted Non-Protein Coding RNA	RNA Gene	19	GC15M098645	12.9703	https://www.genecards.org/cgi-bin/carddisp.pl?gene=IRAIN
GDF2	Growth Differentiation Factor 2	Protein Coding	51	GC10P047322	12.9694	https://www.genecards.org/cgi-bin/carddisp.pl?gene=GDF2
GIMAP6	GTPase, IMAP Family Member 6	Protein Coding	42	GC07M150625	12.9653	https://www.genecards.org/cgi-bin/carddisp.pl?gene=GIMAP6
ELF3	E74 Like ETS Transcription Factor 3	Protein Coding	45	GC01P202007	12.965	https://www.genecards.org/cgi-bin/carddisp.pl?gene=ELF3
RPS6	Ribosomal Protein S6	Protein Coding	50	GC09M019375	12.9609	https://www.genecards.org/cgi-bin/carddisp.pl?gene=RPS6
KLK4	Kallikrein Related Peptidase 4	Protein Coding	52	GC19M073988	12.9548	https://www.genecards.org/cgi-bin/carddisp.pl?gene=KLK4
TBK1	TANK Binding Kinase 1	Protein Coding	56	GC12P064451	12.9533	https://www.genecards.org/cgi-bin/carddisp.pl?gene=TBK1
CSNK2B	Casein Kinase 2 Beta	Protein Coding	55	GC06P096103	12.9516	https://www.genecards.org/cgi-bin/carddisp.pl?gene=CSNK2B
IGFBP4	Insulin Like Growth Factor Binding Protein 4	Protein Coding	51	GC17P040443	12.948	https://www.genecards.org/cgi-bin/carddisp.pl?gene=IGFBP4
RALA	RAS Like Proto-Oncogene A	Protein Coding	52	GC07P039622	12.947	https://www.genecards.org/cgi-bin/carddisp.pl?gene=RALA
MIR367	MicroRNA 367	RNA Gene	21	GC04M112647	12.937	https://www.genecards.org/cgi-bin/carddisp.pl?gene=MIR367
CIITA	Class II Major Histocompatibility Complex Transactivator	Protein Coding	51	GC16P018240	12.9342	https://www.genecards.org/cgi-bin/carddisp.pl?gene=CIITA
MYH11	Myosin Heavy Chain 11	Protein Coding	52	GC16M016034	12.9317	https://www.genecards.org/cgi-bin/carddisp.pl?gene=MYH11
KCNQ1	Potassium Voltage-Gated Channel Subfamily Q Member 1	Protein Coding	57	GC11P002444	12.926	https://www.genecards.org/cgi-bin/carddisp.pl?gene=KCNQ1
TP53TG1	TP53 Target 1	RNA Gene	26	GC07M087325	12.9255	https://www.genecards.org/cgi-bin/carddisp.pl?gene=TP53TG1
CDH23	Cadherin Related 23	Protein Coding	51	GC10P071396	12.9244	https://www.genecards.org/cgi-bin/carddisp.pl?gene=CDH23
ARHGAP5	Rho GTPase Activating Protein 5	Protein Coding	48	GC14P036369	12.9237	https://www.genecards.org/cgi-bin/carddisp.pl?gene=ARHGAP5
MALT1	MALT1 Paracaspase	Protein Coding	55	GC18P058671	12.9068	https://www.genecards.org/cgi-bin/carddisp.pl?gene=MALT1
LPP	LIM Domain Containing Preferred Translocation Partner In Lipoma	Protein Coding	51	GC03P188153	12.9001	https://www.genecards.org/cgi-bin/carddisp.pl?gene=LPP
MIR184	MicroRNA 184	RNA Gene	25	GC15P079209	12.8895	https://www.genecards.org/cgi-bin/carddisp.pl?gene=MIR184
INHA	Inhibin Subunit Alpha	Protein Coding	49	GC02P219569	12.8862	https://www.genecards.org/cgi-bin/carddisp.pl?gene=INHA
RHOBTB2	Rho Related BTB Domain Containing 2	Protein Coding	47	GC08P022968	12.8823	https://www.genecards.org/cgi-bin/carddisp.pl?gene=RHOBTB2
WWTR1	WW Domain Containing Transcription Regulator 1	Protein Coding	46	GC03M149517	12.8778	https://www.genecards.org/cgi-bin/carddisp.pl?gene=WWTR1
ADAMTS9-AS2	ADAMTS9 Antisense RNA 2	RNA Gene	21	GC03P064671	12.8745	https://www.genecards.org/cgi-bin/carddisp.pl?gene=ADAMTS9-AS2
PIEZO2	Piezo Type Mechanosensitive Ion Channel Component 2	Protein Coding	43	GC18M010670	12.8715	https://www.genecards.org/cgi-bin/carddisp.pl?gene=PIEZO2
ESRRA	Estrogen Related Receptor Alpha	Protein Coding	53	GC11P064305	12.8688	https://www.genecards.org/cgi-bin/carddisp.pl?gene=ESRRA
IGF2BP1	Insulin Like Growth Factor 2 MRNA Binding Protein 1	Protein Coding	47	GC17P067177	12.8664	https://www.genecards.org/cgi-bin/carddisp.pl?gene=IGF2BP1
GSTA1	Glutathione S-Transferase Alpha 1	Protein Coding	48	GC06M052791	12.8634	https://www.genecards.org/cgi-bin/carddisp.pl?gene=GSTA1
SLC27A6	Solute Carrier Family 27 Member 6	Protein Coding	50	GC05P128538	12.858	https://www.genecards.org/cgi-bin/carddisp.pl?gene=SLC27A6
BLCAP	BLCAP Apoptosis Inducing Factor	Protein Coding	36	GC20M037492	12.8492	https://www.genecards.org/cgi-bin/carddisp.pl?gene=BLCAP
TPM1	Tropomyosin 1	Protein Coding	55	GC15P129539	12.8455	https://www.genecards.org/cgi-bin/carddisp.pl?gene=TPM1
FLNC	Filamin C	Protein Coding	52	GC07P128830	12.8422	https://www.genecards.org/cgi-bin/carddisp.pl?gene=FLNC
RBBP4	RB Binding Protein 4, Chromatin Remodeling Factor	Protein Coding	51	GC01P032651	12.8343	https://www.genecards.org/cgi-bin/carddisp.pl?gene=RBBP4
PTK6	Protein Tyrosine Kinase 6	Protein Coding	54	GC20M063528	12.8302	https://www.genecards.org/cgi-bin/carddisp.pl?gene=PTK6
MIR382	MicroRNA 382	RNA Gene	18	GC14P111402	12.8282	https://www.genecards.org/cgi-bin/carddisp.pl?gene=MIR382
SLC1A5	Solute Carrier Family 1 Member 5	Protein Coding	51	GC19M073797	12.8242	https://www.genecards.org/cgi-bin/carddisp.pl?gene=SLC1A5
SUZ12	SUZ12 Polycomb Repressive Complex 2 Subunit	Protein Coding	48	GC17P031937	12.8083	https://www.genecards.org/cgi-bin/carddisp.pl?gene=SUZ12
MAP2K5	Mitogen-Activated Protein Kinase Kinase 5	Protein Coding	51	GC15P126487	12.8046	https://www.genecards.org/cgi-bin/carddisp.pl?gene=MAP2K5
RPA1	Replication Protein A1	Protein Coding	53	GC17P001829	12.8023	https://www.genecards.org/cgi-bin/carddisp.pl?gene=RPA1
MUSK	Muscle Associated Receptor Tyrosine Kinase	Protein Coding	55	GC09P110668	12.7942	https://www.genecards.org/cgi-bin/carddisp.pl?gene=MUSK
MUC3A	Mucin 3A, Cell Surface Associated	Protein Coding	40	GC07P100949	12.7901	https://www.genecards.org/cgi-bin/carddisp.pl?gene=MUC3A
FBXO5	F-Box Protein 5	Protein Coding	43	GC06M152970	12.7872	https://www.genecards.org/cgi-bin/carddisp.pl?gene=FBXO5
AGTR2	Angiotensin II Receptor Type 2	Protein Coding	51	GC0XP116170	12.7848	https://www.genecards.org/cgi-bin/carddisp.pl?gene=AGTR2
GGPS1	Geranylgeranyl Diphosphate Synthase 1	Protein Coding	51	GC01P235327	12.7799	https://www.genecards.org/cgi-bin/carddisp.pl?gene=GGPS1
LINC00472	Long Intergenic Non-Protein Coding RNA 472	RNA Gene	31	GC06M075491	12.7737	https://www.genecards.org/cgi-bin/carddisp.pl?gene=LINC00472
WNT7A	Wnt Family Member 7A	Protein Coding	55	GC03M022321	12.7688	https://www.genecards.org/cgi-bin/carddisp.pl?gene=WNT7A
HPRT1	Hypoxanthine Phosphoribosyltransferase 1	Protein Coding	55	GC0XP134460	12.7675	https://www.genecards.org/cgi-bin/carddisp.pl?gene=HPRT1
IKZF1	IKAROS Family Zinc Finger 1	Protein Coding	56	GC07P050303	12.7657	https://www.genecards.org/cgi-bin/carddisp.pl?gene=IKZF1
CASC16	Cancer Susceptibility 16	RNA Gene	19	GC16M052587	12.7619	https://www.genecards.org/cgi-bin/carddisp.pl?gene=CASC16
MEFV	MEFV Innate Immunity Regulator, Pyrin	Protein Coding	51	GC16M009356	12.7464	https://www.genecards.org/cgi-bin/carddisp.pl?gene=MEFV
RBM38	RNA Binding Motif Protein 38	Protein Coding	44	GC20P057391	12.7442	https://www.genecards.org/cgi-bin/carddisp.pl?gene=RBM38
LOC111674475	CFTR Intron 11 Enhancer	Functional Element	4	GC07P117587	12.7331	https://www.genecards.org/cgi-bin/carddisp.pl?gene=LOC111674475
UMPS	Uridine Monophosphate Synthetase	Protein Coding	53	GC03P124730	12.7325	https://www.genecards.org/cgi-bin/carddisp.pl?gene=UMPS
MIR518A1	MicroRNA 518a-1	RNA Gene	19	GC19P076807	12.7248	https://www.genecards.org/cgi-bin/carddisp.pl?gene=MIR518A1
ADAM9	ADAM Metallopeptidase Domain 9	Protein Coding	55	GC08P038996	12.7178	https://www.genecards.org/cgi-bin/carddisp.pl?gene=ADAM9
GGT1	Gamma-Glutamyltransferase 1	Protein Coding	56	GC22P024583	12.7131	https://www.genecards.org/cgi-bin/carddisp.pl?gene=GGT1
HOXC13	Homeobox C13	Protein Coding	46	GC12P053938	12.7063	https://www.genecards.org/cgi-bin/carddisp.pl?gene=HOXC13
AMPH	Amphiphysin	Protein Coding	50	GC07M039211	12.7036	https://www.genecards.org/cgi-bin/carddisp.pl?gene=AMPH
SLC45A3	Solute Carrier Family 45 Member 3	Protein Coding	44	GC01M205626	12.7022	https://www.genecards.org/cgi-bin/carddisp.pl?gene=SLC45A3
MIR671	MicroRNA 671	RNA Gene	19	GC07P151238	12.7002	https://www.genecards.org/cgi-bin/carddisp.pl?gene=MIR671
MIR326	MicroRNA 326	RNA Gene	24	GC11M075335	12.6832	https://www.genecards.org/cgi-bin/carddisp.pl?gene=MIR326
HPS1	HPS1 Biogenesis Of Lysosomal Organelles Complex 3 Subunit 1	Protein Coding	48	GC10M098410	12.6817	https://www.genecards.org/cgi-bin/carddisp.pl?gene=HPS1
DNAH5	Dynein Axonemal Heavy Chain 5	Protein Coding	46	GC05M013693	12.6801	https://www.genecards.org/cgi-bin/carddisp.pl?gene=DNAH5
SHMT1	Serine Hydroxymethyltransferase 1	Protein Coding	52	GC17M053364	12.6764	https://www.genecards.org/cgi-bin/carddisp.pl?gene=SHMT1
RPS19	Ribosomal Protein S19	Protein Coding	55	GC19P076287	12.676	https://www.genecards.org/cgi-bin/carddisp.pl?gene=RPS19
TRB	T Cell Receptor Beta Locus	Protein Coding	25	GC07P151412	12.6679	https://www.genecards.org/cgi-bin/carddisp.pl?gene=TRB
URI1	URI1 Prefoldin Like Chaperone	Protein Coding	46	GC19P029923	12.6662	https://www.genecards.org/cgi-bin/carddisp.pl?gene=URI1
HK1	Hexokinase 1	Protein Coding	56	GC10P069269	12.6646	https://www.genecards.org/cgi-bin/carddisp.pl?gene=HK1
ADM	Adrenomedullin	Protein Coding	51	GC11P010304	12.6646	https://www.genecards.org/cgi-bin/carddisp.pl?gene=ADM
TACC3	Transforming Acidic Coiled-Coil Containing Protein 3	Protein Coding	49	GC04P001723	12.6435	https://www.genecards.org/cgi-bin/carddisp.pl?gene=TACC3
CYBA	Cytochrome B-245 Alpha Chain	Protein Coding	54	GC16M088643	12.6406	https://www.genecards.org/cgi-bin/carddisp.pl?gene=CYBA
EPB41L4A-DT	EPB41L4A Divergent Transcript	RNA Gene	23	GC05P112421	12.6318	https://www.genecards.org/cgi-bin/carddisp.pl?gene=EPB41L4A-DT
SGK1	Serum/Glucocorticoid Regulated Kinase 1	Protein Coding	56	GC06M134169	12.6186	https://www.genecards.org/cgi-bin/carddisp.pl?gene=SGK1
DPH1	Diphthamide Biosynthesis 1	Protein Coding	47	GC17P002030	12.6184	https://www.genecards.org/cgi-bin/carddisp.pl?gene=DPH1
DAB2	DAB Adaptor Protein 2	Protein Coding	49	GC05M039371	12.6171	https://www.genecards.org/cgi-bin/carddisp.pl?gene=DAB2
POLB	DNA Polymerase Beta	Protein Coding	51	GC08P042338	12.6162	https://www.genecards.org/cgi-bin/carddisp.pl?gene=POLB
SELL	Selectin L	Protein Coding	50	GC01M169690	12.6099	https://www.genecards.org/cgi-bin/carddisp.pl?gene=SELL
PTGER2	Prostaglandin E Receptor 2	Protein Coding	55	GC14P052314	12.5931	https://www.genecards.org/cgi-bin/carddisp.pl?gene=PTGER2
SULF1	Sulfatase 1	Protein Coding	49	GC08P069466	12.5799	https://www.genecards.org/cgi-bin/carddisp.pl?gene=SULF1
GHRH	Growth Hormone Releasing Hormone	Protein Coding	45	GC20M037251	12.5794	https://www.genecards.org/cgi-bin/carddisp.pl?gene=GHRH
[truncated: 4,005 more rows]

## Sheet: Table S5 
lung cancer target genes obtained from OMIM database
Cytogenetic location	Genomic coordinates (From NCBI/GRCh38)	Gene/Locus	Gene/Locus name	Gene/Locus MIM number	Approved Symbol	Entrez Gene ID	Ensembl Gene ID	Comments	Phenotype	Phenotype MIM number	Inheritance	Pheno map key	Mouse Gene (from MGI)
1p36.13	1:19975431-19980434	PLA2G2A, PLA2B, PLA2L, MOM1	Phospholipase A2, group IIA, platelets, synovial fluid	172411	PLA2G2A	5320	ENSG00000188257,ENST00000482011;;;ENST00000482011	germline mutation identified in 1 CRC patient	{?Colorectal cancer, susceptibility to}	114500	Autosomal dominant; Somatic mutation	3	Pla2g2a
1p36.12	1:22710838-22921500	EPHB2, EPHT3, DRT, ERK, PCBC, CAPB, BDPLT22	eph tyrosine kinase 3 (ephrin receptor EphB2)	600997	EPHB2	2048	ENSG00000133216,ENST00000374630;;;ENST00000374630	mutation identified in 1 BDPLT22 family	?Bleeding disorder, platelet-type, 22	618462	Autosomal recessive	3	Ephb2
1p36.12	1:22710838-22921500	EPHB2, EPHT3, DRT, ERK, PCBC, CAPB, BDPLT22	eph tyrosine kinase 3 (ephrin receptor EphB2)	600997	EPHB2	2048	ENSG00000133216,ENST00000374630;;;ENST00000374630	mutation identified in 1 BDPLT22 family	{Prostate cancer/brain cancer susceptibility, somatic}	603688		3	Ephb2
1p34.1	1:45329242-45340440	MUTYH, MYH	mutY DNA glycosylase	604933	MUTYH	4595	ENSG00000132781,ENST00000456914;;;ENST00000456914		Adenomas, multiple colorectal	608456	Autosomal recessive	3	Mutyh
1p34.1	1:45329242-45340440	MUTYH, MYH	mutY DNA glycosylase	604933	MUTYH	4595	ENSG00000132781,ENST00000456914;;;ENST00000456914		Gastric cancer, somatic	613659		3	Mutyh
1p34.1	1:46247688-46278473	RAD54L, HR54, HRAD54	RAD54 like	603615	RAD54L	8438	ENSG00000085999,ENST00000371975;;;ENST00000371975		Adenocarcinoma, colonic, somatic			3	Rad54l
1p34.1	1:46247688-46278473	RAD54L, HR54, HRAD54	RAD54 like	603615	RAD54L	8438	ENSG00000085999,ENST00000371975;;;ENST00000371975		Lymphoma, non-Hodgkin, somatic	605027		3	Rad54l
1p34.1	1:46247688-46278473	RAD54L, HR54, HRAD54	RAD54 like	603615	RAD54L	8438	ENSG00000085999,ENST00000371975;;;ENST00000371975		{Breast cancer, invasive ductal}	114480	Autosomal dominant; Somatic mutation	3	Rad54l
1p22.1	1:93561741-93848151	BCAR3, SH2D3B, NSP2	Breast cancer antiestrogen resistance 3	604704	BCAR3	8412	ENSG00000137936,ENST00000260502;;;ENST00000260502					Bcar3
1p13.2	1:114704469-114716771	NRAS, ALPS4, NS6, CMNS, NCMS	NRAS protooncogene, GTPase	164790	NRAS	4893	ENSG00000213281,ENST00000369535;;;ENST00000369535	cen-CD2-NGFB-NRAS	?RAS-associated autoimmune lymphoproliferative syndrome type IV, somatic	614470		3	Nras
1p13.2	1:114704469-114716771	NRAS, ALPS4, NS6, CMNS, NCMS	NRAS protooncogene, GTPase	164790	NRAS	4893	ENSG00000213281,ENST00000369535;;;ENST00000369535	cen-CD2-NGFB-NRAS	Colorectal cancer, somatic	114500		3	Nras
1p13.2	1:114704469-114716771	NRAS, ALPS4, NS6, CMNS, NCMS	NRAS protooncogene, GTPase	164790	NRAS	4893	ENSG00000213281,ENST00000369535;;;ENST00000369535	cen-CD2-NGFB-NRAS	Epidermal nevus, somatic	162900		3	Nras
1p13.2	1:114704469-114716771	NRAS, ALPS4, NS6, CMNS, NCMS	NRAS protooncogene, GTPase	164790	NRAS	4893	ENSG00000213281,ENST00000369535;;;ENST00000369535	cen-CD2-NGFB-NRAS	Melanocytic nevus syndrome, congenital, somatic	137550		3	Nras
1p13.2	1:114704469-114716771	NRAS, ALPS4, NS6, CMNS, NCMS	NRAS protooncogene, GTPase	164790	NRAS	4893	ENSG00000213281,ENST00000369535;;;ENST00000369535	cen-CD2-NGFB-NRAS	Neurocutaneous melanosis, somatic	249400		3	Nras
1p13.2	1:114704469-114716771	NRAS, ALPS4, NS6, CMNS, NCMS	NRAS protooncogene, GTPase	164790	NRAS	4893	ENSG00000213281,ENST00000369535;;;ENST00000369535	cen-CD2-NGFB-NRAS	Noonan syndrome 6	613224	Autosomal dominant	3	Nras
1p13.2	1:114704469-114716771	NRAS, ALPS4, NS6, CMNS, NCMS	NRAS protooncogene, GTPase	164790	NRAS	4893	ENSG00000213281,ENST00000369535;;;ENST00000369535	cen-CD2-NGFB-NRAS	Schimmelpenning-Feuerstein-Mims syndrome, somatic mosaic	163200		3	Nras
1p13.2	1:114704469-114716771	NRAS, ALPS4, NS6, CMNS, NCMS	NRAS protooncogene, GTPase	164790	NRAS	4893	ENSG00000213281,ENST00000369535;;;ENST00000369535	cen-CD2-NGFB-NRAS	Thyroid carcinoma, follicular, somatic	188470		3	Nras
1q21.2	1:150515757-150518032	FALEC, FAL1	Focally amplified long noncoding RNA in epithelial cancer	616092	FALEC	100874054	ENSG00000228126,ENST00000416894
1q23.2	1:160288594-160343250	COPA, AILJK	Coatomer protein complex, subunit alpha	601924	COPA	1314	ENSG00000122218,ENST00000241704;;;ENST00000241704		{Autoimmune interstitial lung, joint, and kidney disease}	616414	Autosomal dominant	3	Copa
1q24.3	1:171185208-171212686	FMO2	Flavin-containing monooxygenase 2, pulmonary	603955	FMO2	2327	ENSG00000094963,ENST00000209929;;;ENST00000209929	probably cluster of FMO genes at 1q23-q25				Fmo2
1q24.3	1:172659103-172666876	FASLG, TNFSF6, APT1LG1, FASL, ALPS1B	Fas ligand (TNF superfamily, member 6)	134638	FASLG	356	ENSG00000117560,ENST00000367721;;;ENST00000367721		Autoimmune lymphoproliferative syndrome, type IB	601859	Autosomal dominant	3	Fasl
1q24.3	1:172659103-172666876	FASLG, TNFSF6, APT1LG1, FASL, ALPS1B	Fas ligand (TNF superfamily, member 6)	134638	FASLG	356	ENSG00000117560,ENST00000367721;;;ENST00000367721		{Lung cancer, susceptibility to}	211980	Autosomal dominant; Somatic mutation	3	Fasl
1q25.3	1:182573634-182589256	RNASEL, RNS4, PRCA1, HPC1	Ribonuclease L (2',5'-oligoisoadenylate synthetase-dependent)	180435	RNASEL	6041	ENSG00000135828,ENST00000367559;;;ENST00000367559		Prostate cancer 1	601518	Autosomal dominant	3	Rnasel
1q32.1	1:205434886-205456045	BLACAT1, LINC00912	Bladder cancer-associated transcript 1, noncoding	615480	BLACAT1	101669762	ENSG00000281406,ENST00000629624;;;ENST00000629624
1q42.2-q43	1:230500001-243500000	PCAP	Predisposing for prostate cancer	602759		7834			{Prostate cancer, susceptibility to}	602759		2
1q43	1:241497603-241519755	FH, HLRCC, MCUL1, FMRD	Fumarate hydratase	136850	FH	2271	ENSG00000091483,ENST00000366560;;;ENST00000366560		Fumarase deficiency	606812	Autosomal recessive	3	Fh1
1q43	1:241497603-241519755	FH, HLRCC, MCUL1, FMRD	Fumarate hydratase	136850	FH	2271	ENSG00000091483,ENST00000366560;;;ENST00000366560		Leiomyomatosis and renal cell cancer	150800	Autosomal dominant	3	Fh1
2p24.3	2:16050427-16085689	GACAT3, LINC01458	Gastric cancer-associated transcript 3, noncoding	616132	GACAT3	104797537	ENSG00000236289,ENST00000426539
2p23.3	2:26692722-26733420	KCNK3, TASK, PPH4	Potassium channel, subfamily K, member 3	603220	KCNK3	3777	ENSG00000171303,ENST00000302909;;;ENST00000302909		Pulmonary hypertension, primary, 4	615344	Autosomal dominant	3	Kcnk3
2p21-p16.3	2:47403067-47709830	MSH2, COCA1, FCC1, LYNCH1, MMRCS2	mutS homolog 2	609309	MSH2	4436	ENSG00000095002,ENST00000233146;;;ENST00000233146		Lynch syndrome 1	120435	Autosomal dominant	3	Msh2
2p21-p16.3	2:47403067-47709830	MSH2, COCA1, FCC1, LYNCH1, MMRCS2	mutS homolog 2	609309	MSH2	4436	ENSG00000095002,ENST00000233146;;;ENST00000233146		Mismatch repair cancer syndrome 2	619096	Autosomal recessive	3	Msh2
2p21-p16.3	2:47403067-47709830	MSH2, COCA1, FCC1, LYNCH1, MMRCS2	mutS homolog 2	609309	MSH2	4436	ENSG00000095002,ENST00000233146;;;ENST00000233146		Muir-Torre syndrome	158320	Autosomal dominant	3	Msh2
2p16.3	2:47783145-47810101	MSH6, GTBP, LYNCH5, MMRCS3	mutS homolog 6	600678	MSH6	2956	ENSG00000116062,ENST00000234420;;;ENST00000234420	0.5 Mb from MSH2	Lynch syndrome 5	614350	Autosomal dominant	3	Msh6
2p16.3	2:47783145-47810101	MSH6, GTBP, LYNCH5, MMRCS3	mutS homolog 6	600678	MSH6	2956	ENSG00000116062,ENST00000234420;;;ENST00000234420	0.5 Mb from MSH2	Mismatch repair cancer syndrome 3	619097	Autosomal recessive	3	Msh6
2p16.3	2:47783145-47810101	MSH6, GTBP, LYNCH5, MMRCS3	mutS homolog 6	600678	MSH6	2956	ENSG00000116062,ENST00000234420;;;ENST00000234420	0.5 Mb from MSH2	{Endometrial cancer, familial}	608089	Autosomal dominant; Somatic mutation	3	Msh6
2p15	2:62673878-63046487	EHBP1, KIAA0903, HPC12	EH domain-binding protein 1	609922	EHBP1	23301	ENSG00000115504,ENST00000431489;;;ENST00000431489		{Prostate cancer, hereditary, 12}	611868		3	Ehbp1
2p11.2	2:85657307-85668741	SFTPB, SFTB3, SMDP1	Pulmonary surfactant-associated protein B, 18kD	178640	SFTPB	6439	ENSG00000168878,ENST00000519937;;;ENST00000519937		Surfactant metabolism dysfunction, pulmonary, 1	265120	Autosomal recessive	3	Sftpb
2q	2:93900001-242193529	COPD	Pulmonary disease, chronic obstructive, severe early-onset	606963		260431		?SERPINE2	Pulmonary disease, chronic obstructive, severe early-onset	606963		2
2q13	2:110637528-110678063	BUB1, MCPH30	BUB1 mitotic checkpoint serine/threonine kinase	602452	BUB1	699	ENSG00000169679,ENST00000302759;;;ENST00000302759		Colorectal cancer with chromosomal instability, somatic	114500		3	Bub1
2q13	2:110637528-110678063	BUB1, MCPH30	BUB1 mitotic checkpoint serine/threonine kinase	602452	BUB1	699	ENSG00000169679,ENST00000302759;;;ENST00000302759		Microcephaly 30, primary, autosomal recessive	620183	Autosomal recessive	3	Bub1
2q14-q21	2:112200001-136100000	LCO	Liver cancer oncogene	165320
2q14.1	2:112829751-112836779	IL1B	Interleukin-1, beta	147720	IL1B	3553	ENSG00000125538,ENST00000263341;;;ENST00000263341	within 430kb of IL1RN, IL1A	{Gastric cancer risk after H. pylori infection}	613659		3	Il1b
2q14.1	2:113099360-113134014	IL1RN, MVCD4, DIRA	Interleukin-1 receptor antagonist	147679	IL1RN	3557	ENSG00000136689,ENST00000409930;;;ENST00000409930		Interleukin 1 receptor antagonist deficiency	612852	Autosomal recessive	3	Il1rn
2q14.1	2:113099360-113134014	IL1RN, MVCD4, DIRA	Interleukin-1 receptor antagonist	147679	IL1RN	3557	ENSG00000136689,ENST00000409930;;;ENST00000409930		{Gastric cancer risk after H. pylori infection}	613659		3	Il1rn
2q14.1	2:113099360-113134014	IL1RN, MVCD4, DIRA	Interleukin-1 receptor antagonist	147679	IL1RN	3557	ENSG00000136689,ENST00000409930;;;ENST00000409930		{Microvascular complications of diabetes 4}	612628		3	Il1rn
2q31.3	2:180692104-180916939	SCHLAP1, PCAT114, LINC00913	SWI/SNF complex antagonist associated with prostate cancer 1, noncoding	615568	SCHLAP1	101669767	ENSG00000281131,ENST00000629145
2q32.2	2:188733738-188790123	DIRC1	Disrupted in renal cancer 1	606423	DIRC1	116093
2q33.1	2:201183141-201229406	CASP10, MCH4, ALPS2	Caspase 10, apoptosis-related cysteine protease	601762	CASP10	843	ENSG00000003400,ENST00000286186;;;ENST00000286186		Autoimmune lymphoproliferative syndrome, type II	603909	Autosomal dominant	3
2q33.1	2:201183141-201229406	CASP10, MCH4, ALPS2	Caspase 10, apoptosis-related cysteine protease	601762	CASP10	843	ENSG00000003400,ENST00000286186;;;ENST00000286186		Gastric cancer, somatic	613659		3
2q33.1	2:201183141-201229406	CASP10, MCH4, ALPS2	Caspase 10, apoptosis-related cysteine protease	601762	CASP10	843	ENSG00000003400,ENST00000286186;;;ENST00000286186		Lymphoma, non-Hodgkin, somatic	605027		3
2q33.1	2:201233443-201287711	CASP8, MCH5, ALPS2B	Caspase 8, apoptosis-related cysteine protease	601763	CASP8	841	ENSG00000064012,ENST00000673742;;;ENST00000673742	mutation identified in 1 CEDS family	?Caspase 8 lymphadenopathy syndrome	607271	Autosomal recessive	3	Casp8
2q33.1	2:201233443-201287711	CASP8, MCH5, ALPS2B	Caspase 8, apoptosis-related cysteine protease	601763	CASP8	841	ENSG00000064012,ENST00000673742;;;ENST00000673742	mutation identified in 1 CEDS family	Hepatocellular carcinoma, somatic	114550		3	Casp8
2q33.1	2:201233443-201287711	CASP8, MCH5, ALPS2B	Caspase 8, apoptosis-related cysteine protease	601763	CASP8	841	ENSG00000064012,ENST00000673742;;;ENST00000673742	mutation identified in 1 CEDS family	{Breast cancer, protection against}	114480	Autosomal dominant; Somatic mutation	3	Casp8
2q33.1	2:201233443-201287711	CASP8, MCH5, ALPS2B	Caspase 8, apoptosis-related cysteine protease	601763	CASP8	841	ENSG00000064012,ENST00000673742;;;ENST00000673742	mutation identified in 1 CEDS family	{Lung cancer, protection against}	211980	Autosomal dominant; Somatic mutation	3	Casp8
2q33.1-q33.2	2:202376327-202567749	BMPR2, PPH1, POVD1	Bone morphogenetic receptor, type II	600799	BMPR2	659	ENSG00000204217,ENST00000374580;;;ENST00000374580		Pulmonary hypertension, familial primary, 1, with or without HHT	178600	Autosomal dominant	3	Bmpr2
2q33.1-q33.2	2:202376327-202567749	BMPR2, PPH1, POVD1	Bone morphogenetic receptor, type II	600799	BMPR2	659	ENSG00000204217,ENST00000374580;;;ENST00000374580		Pulmonary hypertension, primary, fenfluramine or dexfenfluramine-associated	178600	Autosomal dominant	3	Bmpr2
2q33.1-q33.2	2:202376327-202567749	BMPR2, PPH1, POVD1	Bone morphogenetic receptor, type II	600799	BMPR2	659	ENSG00000204217,ENST00000374580;;;ENST00000374580		Pulmonary venoocclusive disease 1	265450	Autosomal dominant	3	Bmpr2
2q34	2:210477685-210679107	CPS1, PHN	Carbamoyl-phosphate synthetase 1, mitochondrial	608307	CPS1	1373	ENSG00000021826,ENST00000233072;;;ENST00000233072	urea cycle enzyme	Carbamoylphosphate synthetase I deficiency	237300	Autosomal recessive	3	Cps1
2q34	2:210477685-210679107	CPS1, PHN	Carbamoyl-phosphate synthetase 1, mitochondrial	608307	CPS1	1373	ENSG00000021826,ENST00000233072;;;ENST00000233072	urea cycle enzyme	{Pulmonary hypertension, neonatal, susceptibility to}	615371		3	Cps1
2q35	2:214725646-214809683	BARD1	BRCA1-associated RING domain 1	601593	BARD1	580	ENSG00000138376,ENST00000260947;;;ENST00000260947		{Breast cancer, susceptibility to}	114480	Autosomal dominant; Somatic mutation	3	Bard1
2q36.1	2:222566899-222656092	FARSB, FARSLB, RILDBC1	Phenylalanine-tRNA synthetase-like, beta subunit	609690	FARSB	10056	ENSG00000116120,ENST00000281828;;;ENST00000281828		Rajab interstitial lung disease with brain calcifications 1	613658	Autosomal recessive	3	Farsb
3p26	3:1-8100000	HPC5	Prostate cancer, hereditary, 5	609299		619402		between D3S1270 and D3S4559	{Prostate cancer, hereditary, 5}	609299		2
3p25-p22	3:8100001-43600000	OVCAS1	Ovarian cancer, susceptibility to, 1	607893		574048		between D3S1597 and D3S3611	{Ovarian cancer, susceptibility to}	607893		2
3p24.1	3:30606356-30694142	TGFBR2, HNPCC6, AAT3, MFS2, LDS2	Transforming growth factor, beta receptor II, 70-80kD	190182	TGFBR2	7048	ENSG00000163513,ENST00000295754;;;ENST00000295754		Colorectal cancer, hereditary nonpolyposis, type 6	614331		3	Tgfbr2
3p24.1	3:30606356-30694142	TGFBR2, HNPCC6, AAT3, MFS2, LDS2	Transforming growth factor, beta receptor II, 70-80kD	190182	TGFBR2	7048	ENSG00000163513,ENST00000295754;;;ENST00000295754		Esophageal cancer, somatic	133239		3	Tgfbr2
3p24.1	3:30606356-30694142	TGFBR2, HNPCC6, AAT3, MFS2, LDS2	Transforming growth factor, beta receptor II, 70-80kD	190182	TGFBR2	7048	ENSG00000163513,ENST00000295754;;;ENST00000295754		Loeys-Dietz syndrome 2	610168	Autosomal dominant	3	Tgfbr2
3p23-p21	3:30800001-54400000	SCLC1	Small-cell cancer of lung	182280		7864		centromeric to ERBA2	Small-cell cancer of lung	182280	Autosomal dominant	2
3p22.2	3:36993466-37050846	MLH1, COCA2, LYNCH2, MMRCS1	DNA mismatch repair protein MLH1	120436	MLH1	4292	ENSG00000076242,ENST00000231790;;;ENST00000231790		Lynch syndrome 2	609310		3	Mlh1
3p22.2	3:36993466-37050846	MLH1, COCA2, LYNCH2, MMRCS1	DNA mismatch repair protein MLH1	120436	MLH1	4292	ENSG00000076242,ENST00000231790;;;ENST00000231790		Mismatch repair cancer syndrome 1	276300	Autosomal recessive	3	Mlh1
3p22.2	3:36993466-37050846	MLH1, COCA2, LYNCH2, MMRCS1	DNA mismatch repair protein MLH1	120436	MLH1	4292	ENSG00000076242,ENST00000231790;;;ENST00000231790		Muir-Torre syndrome	158320	Autosomal dominant	3	Mlh1
3p22.2	3:38039208-38124025	DLEC1, DLC1	Deleted in lung and esophageal cancer 1	604050	DLEC1	9940	ENSG00000008226,ENST00000308059;;;ENST00000308059					Dlec1
3p22.1	3:41199505-41240443	CTNNB1, NEDSDV, EVR7	Catenin (cadherin-associated protein), beta 1, 88kD	116806	CTNNB1	1499	ENSG00000168036,ENST00000349496;;;ENST00000349496		Colorectal cancer, somatic	114500		3	Ctnnb1
3p22.1	3:41199505-41240443	CTNNB1, NEDSDV, EVR7	Catenin (cadherin-associated protein), beta 1, 88kD	116806	CTNNB1	1499	ENSG00000168036,ENST00000349496;;;ENST00000349496		Exudative vitreoretinopathy 7	617572	Autosomal dominant	3	Ctnnb1
3p22.1	3:41199505-41240443	CTNNB1, NEDSDV, EVR7	Catenin (cadherin-associated protein), beta 1, 88kD	116806	CTNNB1	1499	ENSG00000168036,ENST00000349496;;;ENST00000349496		Hepatocellular carcinoma, somatic	114550		3	Ctnnb1
3p22.1	3:41199505-41240443	CTNNB1, NEDSDV, EVR7	Catenin (cadherin-associated protein), beta 1, 88kD	116806	CTNNB1	1499	ENSG00000168036,ENST00000349496;;;ENST00000349496		Medulloblastoma, somatic	155255		3	Ctnnb1
3p22.1	3:41199505-41240443	CTNNB1, NEDSDV, EVR7	Catenin (cadherin-associated protein), beta 1, 88kD	116806	CTNNB1	1499	ENSG00000168036,ENST00000349496;;;ENST00000349496		Neurodevelopmental disorder with spastic diplegia and visual defects	615075	Autosomal dominant	3	Ctnnb1
3p22.1	3:41199505-41240443	CTNNB1, NEDSDV, EVR7	Catenin (cadherin-associated protein), beta 1, 88kD	116806	CTNNB1	1499	ENSG00000168036,ENST00000349496;;;ENST00000349496		Ovarian cancer, somatic	167000		3	Ctnnb1
3p22.1	3:41199505-41240443	CTNNB1, NEDSDV, EVR7	Catenin (cadherin-associated protein), beta 1, 88kD	116806	CTNNB1	1499	ENSG00000168036,ENST00000349496;;;ENST00000349496		Pilomatricoma, somatic	132600		3	Ctnnb1
3q13.33	3:120684938-120742680	RABL3, PNCA5	RAB, member of RAS oncogene family-like 3	618542	RABL3	285282	ENSG00000144840,ENST00000273375;;;ENST00000273375	mutation identified in 1 PNCA5 family	{?Pancreatic cancer, susceptibility to, 5}	618680	Autosomal dominant	3	Rabl3
3q23	3:142449235-142578733	ATR, FRP1, SCKL1, FCTCS	ATR serine/threonine kinase	601215	ATR	545	ENSG00000175054,ENST00000350721;;;ENST00000350721	mutation identified in 1 FCTCS family	?Cutaneous telangiectasia and cancer syndrome, familial	614564	Autosomal dominant	3	Atr
3q23	3:142449235-142578733	ATR, FRP1, SCKL1, FCTCS	ATR serine/threonine kinase	601215	ATR	545	ENSG00000175054,ENST00000350721;;;ENST00000350721	mutation identified in 1 FCTCS family	Seckel syndrome 1	210600	Autosomal recessive	3	Atr
3q26.2	3:169764610-169765060	TERC, TRC3, TR, DKCA1, PFBMFT2	Telomerase RNA component	602322	TERC	7012	ENSG00000277925,ENST00000363312		Dyskeratosis congenita, autosomal dominant 1	127550	Autosomal dominant	3
3q26.2	3:169764610-169765060	TERC, TRC3, TR, DKCA1, PFBMFT2	Telomerase RNA component	602322	TERC	7012	ENSG00000277925,ENST00000363312		{Aplastic anemia}	614743	Autosomal dominant	3
3q26.2	3:169764610-169765060	TERC, TRC3, TR, DKCA1, PFBMFT2	Telomerase RNA component	602322	TERC	7012	ENSG00000277925,ENST00000363312		{Pulmonary fibrosis, idiopathic, susceptibility to}	614743	Autosomal dominant	3
3q26.32	3:179148126-179240093	PIK3CA, CLOVE, MCAP, MCM, MCMTC, CWS5, CLAPO, CCM4	Phosphatidylinositol 3-kinase, catalytic, alpha polypeptide	171834	PIK3CA	5290	ENSG00000121879,ENST00000263967;;;ENST00000263967		Breast cancer, somatic	114480		3	Pik3ca
3q26.32	3:179148126-179240093	PIK3CA, CLOVE, MCAP, MCM, MCMTC, CWS5, CLAPO, CCM4	Phosphatidylinositol 3-kinase, catalytic, alpha polypeptide	171834	PIK3CA	5290	ENSG00000121879,ENST00000263967;;;ENST00000263967		Cerebral cavernous malformations 4, somatic	619538		3	Pik3ca
3q26.32	3:179148126-179240093	PIK3CA, CLOVE, MCAP, MCM, MCMTC, CWS5, CLAPO, CCM4	Phosphatidylinositol 3-kinase, catalytic, alpha polypeptide	171834	PIK3CA	5290	ENSG00000121879,ENST00000263967;;;ENST00000263967		CLAPO syndrome, somatic	613089		3	Pik3ca
3q26.32	3:179148126-179240093	PIK3CA, CLOVE, MCAP, MCM, MCMTC, CWS5, CLAPO, CCM4	Phosphatidylinositol 3-kinase, catalytic, alpha polypeptide	171834	PIK3CA	5290	ENSG00000121879,ENST00000263967;;;ENST00000263967		CLOVE syndrome, somatic	612918		3	Pik3ca
3q26.32	3:179148126-179240093	PIK3CA, CLOVE, MCAP, MCM, MCMTC, CWS5, CLAPO, CCM4	Phosphatidylinositol 3-kinase, catalytic, alpha polypeptide	171834	PIK3CA	5290	ENSG00000121879,ENST00000263967;;;ENST00000263967		Colorectal cancer, somatic	114500		3	Pik3ca
3q26.32	3:179148126-179240093	PIK3CA, CLOVE, MCAP, MCM, MCMTC, CWS5, CLAPO, CCM4	Phosphatidylinositol 3-kinase, catalytic, alpha polypeptide	171834	PIK3CA	5290	ENSG00000121879,ENST00000263967;;;ENST00000263967		Cowden syndrome 5	615108		3	Pik3ca
3q26.32	3:179148126-179240093	PIK3CA, CLOVE, MCAP, MCM, MCMTC, CWS5, CLAPO, CCM4	Phosphatidylinositol 3-kinase, catalytic, alpha polypeptide	171834	PIK3CA	5290	ENSG00000121879,ENST00000263967;;;ENST00000263967		Gastric cancer, somatic	613659		3	Pik3ca
3q26.32	3:179148126-179240093	PIK3CA, CLOVE, MCAP, MCM, MCMTC, CWS5, CLAPO, CCM4	Phosphatidylinositol 3-kinase, catalytic, alpha polypeptide	171834	PIK3CA	5290	ENSG00000121879,ENST00000263967;;;ENST00000263967		Hepatocellular carcinoma, somatic	114550		3	Pik3ca
3q26.32	3:179148126-179240093	PIK3CA, CLOVE, MCAP, MCM, MCMTC, CWS5, CLAPO, CCM4	Phosphatidylinositol 3-kinase, catalytic, alpha polypeptide	171834	PIK3CA	5290	ENSG00000121879,ENST00000263967;;;ENST00000263967		Keratosis, seborrheic, somatic	182000		3	Pik3ca
3q26.32	3:179148126-179240093	PIK3CA, CLOVE, MCAP, MCM, MCMTC, CWS5, CLAPO, CCM4	Phosphatidylinositol 3-kinase, catalytic, alpha polypeptide	171834	PIK3CA	5290	ENSG00000121879,ENST00000263967;;;ENST00000263967		Macrodactyly, somatic	155500		3	Pik3ca
3q26.32	3:179148126-179240093	PIK3CA, CLOVE, MCAP, MCM, MCMTC, CWS5, CLAPO, CCM4	Phosphatidylinositol 3-kinase, catalytic, alpha polypeptide	171834	PIK3CA	5290	ENSG00000121879,ENST00000263967;;;ENST00000263967		Megalencephaly-capillary malformation-polymicrogyria syndrome, somatic	602501		3	Pik3ca
3q26.32	3:179148126-179240093	PIK3CA, CLOVE, MCAP, MCM, MCMTC, CWS5, CLAPO, CCM4	Phosphatidylinositol 3-kinase, catalytic, alpha polypeptide	171834	PIK3CA	5290	ENSG00000121879,ENST00000263967;;;ENST00000263967		Nevus, epidermal, somatic	162900		3	Pik3ca
3q26.32	3:179148126-179240093	PIK3CA, CLOVE, MCAP, MCM, MCMTC, CWS5, CLAPO, CCM4	Phosphatidylinositol 3-kinase, catalytic, alpha polypeptide	171834	PIK3CA	5290	ENSG00000121879,ENST00000263967;;;ENST00000263967		Nonsmall cell lung cancer, somatic	211980		3	Pik3ca
3q26.32	3:179148126-179240093	PIK3CA, CLOVE, MCAP, MCM, MCMTC, CWS5, CLAPO, CCM4	Phosphatidylinositol 3-kinase, catalytic, alpha polypeptide	171834	PIK3CA	5290	ENSG00000121879,ENST00000263967;;;ENST00000263967		Ovarian cancer, somatic	167000		3	Pik3ca
3q27.1	3:184314606-184335358	EIF4G1, EIF4G, PARK18	Eukaryotic translation initiation factor 4 gamma, 1	600495	EIF4G1	1981	ENSG00000114867,ENST00000346169;;;ENST00000346169	amplified in squamous cell lung cancer	{Parkinson disease 18}	614251	Autosomal dominant	3	Eif4g1
3q28	3:188200001-192600000	LNCR5	Lung cancer susceptibility 5	614210		100682395		associated with rs4488809	{Lung cancer susceptibility 5}	614210		2
3q29	3:194402677-194494334	ATP13A3, AFURS1, PPH5	ATPase 13A3	610232	ATP13A3	79572	ENSG00000133657,ENST00000645319;;;ENST00000645319		Pulmonary hypertension, primary, 5	265400	Autosomal recessive	3	Atp13a3
4p16.3	4:1793293-1808867	FGFR3, ACH	Fibroblast growth factor receptor-3	134934	FGFR3	2261	ENSG00000068078,ENST00000440486;;;ENST00000440486		Achondroplasia	100800	Autosomal dominant	3	Fgfr3
4p16.3	4:1793293-1808867	FGFR3, ACH	Fibroblast growth factor receptor-3	134934	FGFR3	2261	ENSG00000068078,ENST00000440486;;;ENST00000440486		Bladder cancer, somatic	109800		3	Fgfr3
4p16.3	4:1793293-1808867	FGFR3, ACH	Fibroblast growth factor receptor-3	134934	FGFR3	2261	ENSG00000068078,ENST00000440486;;;ENST00000440486		CATSHL syndrome	610474	Autosomal dominant; Autosomal recessive	3	Fgfr3
4p16.3	4:1793293-1808867	FGFR3, ACH	Fibroblast growth factor receptor-3	134934	FGFR3	2261	ENSG00000068078,ENST00000440486;;;ENST00000440486		Cervical cancer, somatic	603956		3	Fgfr3
4p16.3	4:1793293-1808867	FGFR3, ACH	Fibroblast growth factor receptor-3	134934	FGFR3	2261	ENSG00000068078,ENST00000440486;;;ENST00000440486		Colorectal cancer, somatic	114500		3	Fgfr3
4p16.3	4:1793293-1808867	FGFR3, ACH	Fibroblast growth factor receptor-3	134934	FGFR3	2261	ENSG00000068078,ENST00000440486;;;ENST00000440486		Crouzon syndrome with acanthosis nigricans	612247	Autosomal dominant	3	Fgfr3
4p16.3	4:1793293-1808867	FGFR3, ACH	Fibroblast growth factor receptor-3	134934	FGFR3	2261	ENSG00000068078,ENST00000440486;;;ENST00000440486		Hypochondroplasia	146000	Autosomal dominant	3	Fgfr3
4p16.3	4:1793293-1808867	FGFR3, ACH	Fibroblast growth factor receptor-3	134934	FGFR3	2261	ENSG00000068078,ENST00000440486;;;ENST00000440486		LADD syndrome 2	620192	Autosomal dominant	3	Fgfr3
4p16.3	4:1793293-1808867	FGFR3, ACH	Fibroblast growth factor receptor-3	134934	FGFR3	2261	ENSG00000068078,ENST00000440486;;;ENST00000440486		Muenke syndrome	602849	Autosomal dominant	3	Fgfr3
4p16.3	4:1793293-1808867	FGFR3, ACH	Fibroblast growth factor receptor-3	134934	FGFR3	2261	ENSG00000068078,ENST00000440486;;;ENST00000440486		Nevus, epidermal, somatic	162900		3	Fgfr3
4p16.3	4:1793293-1808867	FGFR3, ACH	Fibroblast growth factor receptor-3	134934	FGFR3	2261	ENSG00000068078,ENST00000440486;;;ENST00000440486		SADDAN	616482	Autosomal dominant	3	Fgfr3
4p16.3	4:1793293-1808867	FGFR3, ACH	Fibroblast growth factor receptor-3	134934	FGFR3	2261	ENSG00000068078,ENST00000440486;;;ENST00000440486		Spermatocytic seminoma, somatic	273300		3	Fgfr3
4p16.3	4:1793293-1808867	FGFR3, ACH	Fibroblast growth factor receptor-3	134934	FGFR3	2261	ENSG00000068078,ENST00000440486;;;ENST00000440486		Thanatophoric dysplasia, type I	187600	Autosomal dominant	3	Fgfr3
4p16.3	4:1793293-1808867	FGFR3, ACH	Fibroblast growth factor receptor-3	134934	FGFR3	2261	ENSG00000068078,ENST00000440486;;;ENST00000440486		Thanatophoric dysplasia, type II	187601	Autosomal dominant	3	Fgfr3
4p15.2	4:25655851-25678748	SLC34A2, PULAM	Solute carrier family 34 (sodium/phosphate cotransporter), member 2	604217	SLC34A2	10568	ENSG00000157765,ENST00000382051;;;ENST00000382051		Pulmonary alveolar microlithiasis	265100	Autosomal recessive	3	Slc34a2
4q12	4:51800001-58500000	TAPVR1	Total anomalous pulmonary venous return 1	106700		6893		between D4S1630 and D4S3019; ?mutation in KDR	Total anomalous pulmonary venous return	106700	Autosomal dominant	2
4q12	4:57030773-57110385	IGFBP7, MAC25, RAMSVPS	Insulin-like growth factor-binding protein-7	602867	IGFBP7	3490	ENSG00000163453,ENST00000295666;;;ENST00000295666		Retinal arterial macroaneurysm with supravalvular pulmonic stenosis	614224	Autosomal recessive	3	Igfbp7
4q21.21	4:79827471-79863247	PCAT4, GDEP	Prostate cancer-associated transcript 4	609717	PCAT4	118425	ENSG00000251321,ENST00000504263
4q23	4:99304971-99321401	ADH1B, ADH2	Alcohol dehydrogenase IB (class I), beta polypeptide	103720	ADH1B	125	ENSG00000196616,ENST00000305046;;;ENST00000305046		{Aerodigestive tract cancer, squamous cell, alcohol-related, protection against}	103780	Multifactorial	3	Adh1
4q23	4:99304971-99321401	ADH1B, ADH2	Alcohol dehydrogenase IB (class I), beta polypeptide	103720	ADH1B	125	ENSG00000196616,ENST00000305046;;;ENST00000305046		{Alcohol dependence, protection against}	103780	Multifactorial	3	Adh1
4q31.3	4:153684280-153710637	TLR2, TIL4	Toll-like receptor-2	603028	TLR2	7097	ENSG00000137462,ENST00000642700;;;ENST00000642700		{Colorectal cancer, susceptibility to}	114500	Autosomal dominant; Somatic mutation	3	Tlr2
4q31.3	4:153684280-153710637	TLR2, TIL4	Toll-like receptor-2	603028	TLR2	7097	ENSG00000137462,ENST00000642700;;;ENST00000642700		{Leprosy, susceptibility to}	246300	Autosomal dominant	3	Tlr2
4q31.3	4:153684280-153710637	TLR2, TIL4	Toll-like receptor-2	603028	TLR2	7097	ENSG00000137462,ENST00000642700;;;ENST00000642700		{Mycobacterium tuberculosis, susceptibility to}	607948		3	Tlr2
4q32.3	4:168497052-168928441	PALLD, KIAA0992, PNCA1	Palladin, cytoskeletal-associated protein	608092	PALLD	23022	ENSG00000129116,ENST00000505667;;;ENST00000505667		{Pancreatic cancer, susceptibility to, 1}	606856	Autosomal dominant	3	Palld
4q35.1	4:185445182-185471733	KMHN1	Cancer/testis antigen KM-HN-1	609488	CCDC110	256309	ENSG00000168491,ENST00000307588;;;ENST00000307588					Ccdc110
5p15.33	5:1-4400000	LNCR3	Lung cancer susceptibility 3	612571		100271687		associated with rs402710 and rs2736100	{Lung cancer susceptibility 3}	612571		2
5p15.33	5:1253167-1295068	TERT, TCS1, EST2, DKCA2, DKCB4, PFBMFT1, CMM9	Telomerase reverse transcriptase	187270	TERT	7015	ENSG00000164362,ENST00000310581;;;ENST00000310581	deleted in cri du chat	Dyskeratosis congenita, autosomal dominant 2	613989	Autosomal dominant; Autosomal recessive	3	Tert
5p15.33	5:1253167-1295068	TERT, TCS1, EST2, DKCA2, DKCB4, PFBMFT1, CMM9	Telomerase reverse transcriptase	187270	TERT	7015	ENSG00000164362,ENST00000310581;;;ENST00000310581	deleted in cri du chat	Dyskeratosis congenita, autosomal recessive 4	613989	Autosomal dominant; Autosomal recessive	3	Tert
5p15.33	5:1253167-1295068	TERT, TCS1, EST2, DKCA2, DKCB4, PFBMFT1, CMM9	Telomerase reverse transcriptase	187270	TERT	7015	ENSG00000164362,ENST00000310581;;;ENST00000310581	deleted in cri du chat	Pulmonary fibrosis and/or bone marrow failure, telomere-related, 1	614742	Autosomal dominant	3	Tert
5p15.33	5:1253167-1295068	TERT, TCS1, EST2, DKCA2, DKCB4, PFBMFT1, CMM9	Telomerase reverse transcriptase	187270	TERT	7015	ENSG00000164362,ENST00000310581;;;ENST00000310581	deleted in cri du chat	{Leukemia, acute myeloid}	601626	Autosomal dominant; Somatic mutation	3	Tert
5p15.33	5:1253167-1295068	TERT, TCS1, EST2, DKCA2, DKCB4, PFBMFT1, CMM9	Telomerase reverse transcriptase	187270	TERT	7015	ENSG00000164362,ENST00000310581;;;ENST00000310581	deleted in cri du chat	{Melanoma, cutaneous malignant, 9}	615134		3	Tert
5q14.3	5:91302986-91314402	LUCAT1, SCAL1	Lung cancer-associated transcript 1, noncoding	618190	LUCAT1	100505994	ENSG00000248323,ENST00000511918
5q22.2	5:112707498-112846239	APC, GS, FPC, BTPS2, DESMD	APC regulator of WNT signaling pathway	611731	APC	324	ENSG00000134982,ENST00000257430;;;ENST00000257430	150kb distal to MCC	Adenoma, periampullary, somatic	175100		3	Apc
5q22.2	5:112707498-112846239	APC, GS, FPC, BTPS2, DESMD	APC regulator of WNT signaling pathway	611731	APC	324	ENSG00000134982,ENST00000257430;;;ENST00000257430	150kb distal to MCC	Adenomatous polyposis coli	175100	Autosomal dominant	3	Apc
5q22.2	5:112707498-112846239	APC, GS, FPC, BTPS2, DESMD	APC regulator of WNT signaling pathway	611731	APC	324	ENSG00000134982,ENST00000257430;;;ENST00000257430	150kb distal to MCC	Brain tumor-polyposis syndrome 2	175100	Autosomal dominant	3	Apc
5q22.2	5:112707498-112846239	APC, GS, FPC, BTPS2, DESMD	APC regulator of WNT signaling pathway	611731	APC	324	ENSG00000134982,ENST00000257430;;;ENST00000257430	150kb distal to MCC	Colorectal cancer, somatic	114500		3	Apc
5q22.2	5:112707498-112846239	APC, GS, FPC, BTPS2, DESMD	APC regulator of WNT signaling pathway	611731	APC	324	ENSG00000134982,ENST00000257430;;;ENST00000257430	150kb distal to MCC	Desmoid disease, hereditary	135290	Autosomal dominant	3	Apc
5q22.2	5:112707498-112846239	APC, GS, FPC, BTPS2, DESMD	APC regulator of WNT signaling pathway	611731	APC	324	ENSG00000134982,ENST00000257430;;;ENST00000257430	150kb distal to MCC	Gardner syndrome	175100	Autosomal dominant	3	Apc
5q22.2	5:112707498-112846239	APC, GS, FPC, BTPS2, DESMD	APC regulator of WNT signaling pathway	611731	APC	324	ENSG00000134982,ENST00000257430;;;ENST00000257430	150kb distal to MCC	Gastric adenocarcinoma and proximal polyposis of the stomach	619182	Autosomal dominant	3	Apc
5q22.2	5:112707498-112846239	APC, GS, FPC, BTPS2, DESMD	APC regulator of WNT signaling pathway	611731	APC	324	ENSG00000134982,ENST00000257430;;;ENST00000257430	150kb distal to MCC	Gastric cancer, somatic	613659		3	Apc
5q22.2	5:112707498-112846239	APC, GS, FPC, BTPS2, DESMD	APC regulator of WNT signaling pathway	611731	APC	324	ENSG00000134982,ENST00000257430;;;ENST00000257430	150kb distal to MCC	Hepatoblastoma, somatic	114550		3	Apc
5q22.2	5:113022106-113488453	MCC	MCC regulator of WNT signaling pathway	159350	MCC	4163	ENSG00000171444,ENST00000408903;;;ENST00000408903		Colorectal cancer, somatic	114500		3	Mcc
5q31.1	5:132481609-132490773	IRF1, MAR	Interferon regulatory factor-1	147575	IRF1	3659	ENSG00000125347,ENST00000245414;;;ENST00000245414		Gastric cancer, somatic	613659		3	Irf1
5q31.1	5:132481609-132490773	IRF1, MAR	Interferon regulatory factor-1	147575	IRF1	3659	ENSG00000125347,ENST00000245414;;;ENST00000245414		Myelodysplastic syndrome, preleukemic			3	Irf1
5q31.1	5:132481609-132490773	IRF1, MAR	Interferon regulatory factor-1	147575	IRF1	3659	ENSG00000125347,ENST00000245414;;;ENST00000245414		Myelogenous leukemia, acute			3	Irf1
5q31.1	5:132481609-132490773	IRF1, MAR	Interferon regulatory factor-1	147575	IRF1	3659	ENSG00000125347,ENST00000245414;;;ENST00000245414		Nonsmall cell lung cancer, somatic	211980		3	Irf1
5q34	5:163460632-163491941	HMMR	Hyaluronan-mediated motility receptor (RHAMM)	600936	HMMR	3161	ENSG00000072571,ENST00000393915;;;ENST00000393915		{Breast cancer, susceptibility to}	114480	Autosomal dominant; Somatic mutation	3	Hmmr
5q35.2	5:177086915-177098144	FGFR4	Fibroblast growth factor receptor-4	134935	FGFR4	2264	ENSG00000160867,ENST00000292408;;;ENST00000292408	distal to DRD1	{Cancer progression/metastasis}			3	Fgfr4
6p25.2	6:2999894-3019755	NQO2, NMOR2	NAD(P)H dehydrogenase, quinone 2 (NAD(P)H menadione oxidoreductase-1, dioxin-inducible-2)	160998	NQO2	4835	ENSG00000124588,ENST00000380455;;;ENST00000380455		{?Breast cancer susceptibility}	114480	Autosomal dominant; Somatic mutation	1	Nqo2
6p24.3	6:7326659-7389742	CTAG3, CAGE1	Cancer/testis antigen 3	608304	CAGE1	285782	ENSG00000164304,ENST00000502583;;;ENST00000502583					Cage1
6p22.3	6:21666413-22195820	CASC15, LINC00340	Cancer susceptibility candidate 15, noncoding	616610	CASC15	401237
6p21.3	6:30500001-36600000	CTEPH1	Pulmonary hypertension, chronic thromboembolic, without deep vein thrombosis, susceptibility to	612862		100302516		associated with DPB1*0202	{Pulmonary hypertension, chronic thromboembolic, without deep vein thrombosis, susceptibility to}	612862		2
6p21.33	6:30500001-32100000	LNCR4	Lung cancer susceptibility 4	612593		100271693		associated with rs3117582 and rs3131379	{Lung cancer susceptibility 4}	612593		2
6q21-q22	6:105000001-130000000	PLF	Pulmonary function	608852		450095		close to D6S281	{Pulmonary function}	608852		2
6q23-q25	6:130000001-160600000	LNCR1	Lung cancer 1	608935		450093		max hlod at D6S2436	{Lung cancer susceptibility}	608935		2
6q23.3	6:138215986-138218491	PBOV1, UROC28, UC28	Prostate and breast cancer overexpressed 1	605669	PBOV1	59351	ENSG00000254440,ENST00000527246;;;ENST00000527246
6q24.3-q25.1	6:148193468-148552044	SASH1, KIAA0790, CAPOK, DUH1	Sterile alpha motifs- and SH3 domain-containing protein 1	607955	SASH1	23328	ENSG00000111961,ENST00000367467;;;ENST00000367467	mutation identified in 1 CAPOK family	?Cancer, alopecia, pigment dyscrasia, onychodystrophy, and keratoderma	618373	Autosomal recessive	3	Sash1
6q24.3-q25.1	6:148193468-148552044	SASH1, KIAA0790, CAPOK, DUH1	Sterile alpha motifs- and SH3 domain-containing protein 1	607955	SASH1	23328	ENSG00000111961,ENST00000367467;;;ENST00000367467	mutation identified in 1 CAPOK family	Dyschromatosis universalis hereditaria 1	127500	Autosomal dominant	3	Sash1
6q25.1-q25.2	6:151656672-152129619	ESR1, ESR, ESTRR	Estrogen receptor 1	133430	ESR1	2099	ENSG00000091831,ENST00000206249;;;ENST00000206249		Breast cancer, somatic	114480		3	Esr1
6q25.1-q25.2	6:151656672-152129619	ESR1, ESR, ESTRR	Estrogen receptor 1	133430	ESR1	2099	ENSG00000091831,ENST00000206249;;;ENST00000206249		Estrogen resistance	615363	Autosomal recessive	3	Esr1
6q25.1-q25.2	6:151656672-152129619	ESR1, ESR, ESTRR	Estrogen receptor 1	133430	ESR1	2099	ENSG00000091831,ENST00000206249;;;ENST00000206249		{Migraine, susceptibility to}	157300	Autosomal dominant	3	Esr1
6q25.1-q25.2	6:151656672-152129619	ESR1, ESR, ESTRR	Estrogen receptor 1	133430	ESR1	2099	ENSG00000091831,ENST00000206249;;;ENST00000206249		{Myocardial infarction, susceptibility to}	608446		3	Esr1
6q26	6:161347417-162727766	PRKN, PARK2, PDJ	Parkin RBR E3 ubiquitin protein ligase	602544	PRKN	5071	ENSG00000185345,ENST00000366898;;;ENST00000366898	shares 5' regulatory region and both 3' UTRs with PACRG	Adenocarcinoma of lung, somatic	211980		3	Prkn
6q26	6:161347417-162727766	PRKN, PARK2, PDJ	Parkin RBR E3 ubiquitin protein ligase	602544	PRKN	5071	ENSG00000185345,ENST00000366898;;;ENST00000366898	shares 5' regulatory region and both 3' UTRs with PACRG	Ovarian cancer, somatic	167000		3	Prkn
6q26	6:161347417-162727766	PRKN, PARK2, PDJ	Parkin RBR E3 ubiquitin protein ligase	602544	PRKN	5071	ENSG00000185345,ENST00000366898;;;ENST00000366898	shares 5' regulatory region and both 3' UTRs with PACRG	Parkinson disease, juvenile, type 2	600116	Autosomal recessive	3	Prkn
7p22.3	7:1815795-2232945	MAD1L1, TXBP181, MVA7	Mitotic arrest-deficient 1, yeast, homolog-like 1	602686	MAD1L1	8379	ENSG00000002822,ENST00000265854;;;ENST00000265854		Lymphoma, B-cell, somatic			3	Mad1l1
7p22.3	7:1815795-2232945	MAD1L1, TXBP181, MVA7	Mitotic arrest-deficient 1, yeast, homolog-like 1	602686	MAD1L1	8379	ENSG00000002822,ENST00000265854;;;ENST00000265854		Mosaic variegated aneuploidy syndrome 7 with inflammation and tumor predisposition	620189	Autosomal recessive	3	Mad1l1
7p22.3	7:1815795-2232945	MAD1L1, TXBP181, MVA7	Mitotic arrest-deficient 1, yeast, homolog-like 1	602686	MAD1L1	8379	ENSG00000002822,ENST00000265854;;;ENST00000265854		Prostate cancer, somatic	176807		3	Mad1l1
7p22.1	7:5970925-6009106	PMS2, PMSL2, HNPCC4, LYNCH4	PMS1 homolog 2, mismatch repair system component	600259	PMS2	5395	ENSG00000122512,ENST00000265849;;;ENST00000265849		Lynch syndrome 4	614337		3	Pms2
7p22.1	7:5970925-6009106	PMS2, PMSL2, HNPCC4, LYNCH4	PMS1 homolog 2, mismatch repair system component	600259	PMS2	5395	ENSG00000122512,ENST00000265849;;;ENST00000265849		Mismatch repair cancer syndrome 4	619101	Autosomal recessive	3	Pms2
7p11-q21	7:53900001-98400000	HPC4	Prostate cancer, hereditary, 4	608658		408260			{Prostate cancer, susceptibility to, 4}	608658		2
7p11.2	7:55019017-55211628	EGFR, NISBD2	Epidermal growth factor receptor	131550	EGFR	1956	ENSG00000146648,ENST00000275493;;;ENST00000275493	same as oncogene ERBB; mutation identified in 1 NISBD2 family	?Inflammatory skin and bowel disease, neonatal, 2	616069	Autosomal recessive	3	Egfr
7p11.2	7:55019017-55211628	EGFR, NISBD2	Epidermal growth factor receptor	131550	EGFR	1956	ENSG00000146648,ENST00000275493;;;ENST00000275493	same as oncogene ERBB; mutation identified in 1 NISBD2 family	Adenocarcinoma of lung, response to tyrosine kinase inhibitor in	211980	Autosomal dominant; Somatic mutation	3	Egfr
7p11.2	7:55019017-55211628	EGFR, NISBD2	Epidermal growth factor receptor	131550	EGFR	1956	ENSG00000146648,ENST00000275493;;;ENST00000275493	same as oncogene ERBB; mutation identified in 1 NISBD2 family	Nonsmall cell lung cancer, response to tyrosine kinase inhibitor in	211980	Autosomal dominant; Somatic mutation	3	Egfr
7p11.2	7:55019017-55211628	EGFR, NISBD2	Epidermal growth factor receptor	131550	EGFR	1956	ENSG00000146648,ENST00000275493;;;ENST00000275493	same as oncogene ERBB; mutation identified in 1 NISBD2 family	{Nonsmall cell lung cancer, susceptibility to}	211980	Autosomal dominant; Somatic mutation	3	Egfr
7p11.2	7:55434964-55572502	VOPP1, ECOP, GASP	Vesicular, overexpressed in cancer, prosurvival protein 1	611915	VOPP1	81552	ENSG00000154978,ENST00000285279;;;ENST00000285279					Vopp1
7q11.23	7:77537295-77640069	PTPN12, PTPG1	Protein tyrosine phosphatase, nonreceptor-type, 12	600079	PTPN12	5782	ENSG00000127947,ENST00000248594;;;ENST00000248594		Colon cancer, somatic	114500		3	Ptpn12
7q22.1	7:98400001-104200000	GAEC1	Gene amplified in esophageal cancer 1	612130		100126794
7q31.2	7:116525009-116561185	CAV1, BSCL3, CGL3, PPH3, LCCNS	Caveolin-1	601047	CAV1	857	ENSG00000105974,ENST00000341049;;;ENST00000341049		Lipodystrophy, congenital generalized, type 3	612526	Autosomal recessive	3	Cav1
7q31.2	7:116525009-116561185	CAV1, BSCL3, CGL3, PPH3, LCCNS	Caveolin-1	601047	CAV1	857	ENSG00000105974,ENST00000341049;;;ENST00000341049		Lipodystrophy, familial partial, type 7	606721	Autosomal dominant	3	Cav1
7q31.2	7:116525009-116561185	CAV1, BSCL3, CGL3, PPH3, LCCNS	Caveolin-1	601047	CAV1	857	ENSG00000105974,ENST00000341049;;;ENST00000341049		Pulmonary hypertension, primary, 3	615343	Autosomal dominant	3	Cav1
7q34	7:140713328-140924929	BRAF, NS7	B-Raf protooncogene, serine/threonine kinase	164757	BRAF	673	ENSG00000157764,ENST00000646891;;;ENST00000646891	pseudogene BRAF2 on Xq13 or 7q	Adenocarcinoma of lung, somatic	211980		3	Braf
7q34	7:140713328-140924929	BRAF, NS7	B-Raf protooncogene, serine/threonine kinase	164757	BRAF	673	ENSG00000157764,ENST00000646891;;;ENST00000646891	pseudogene BRAF2 on Xq13 or 7q	Cardiofaciocutaneous syndrome	115150	Autosomal dominant	3	Braf
7q34	7:140713328-140924929	BRAF, NS7	B-Raf protooncogene, serine/threonine kinase	164757	BRAF	673	ENSG00000157764,ENST00000646891;;;ENST00000646891	pseudogene BRAF2 on Xq13 or 7q	Colorectal cancer, somatic	114500		3	Braf
7q34	7:140713328-140924929	BRAF, NS7	B-Raf protooncogene, serine/threonine kinase	164757	BRAF	673	ENSG00000157764,ENST00000646891;;;ENST00000646891	pseudogene BRAF2 on Xq13 or 7q	LEOPARD syndrome 3	613707	Autosomal dominant	3	Braf
7q34	7:140713328-140924929	BRAF, NS7	B-Raf protooncogene, serine/threonine kinase	164757	BRAF	673	ENSG00000157764,ENST00000646891;;;ENST00000646891	pseudogene BRAF2 on Xq13 or 7q	Melanoma, malignant, somatic	155600		3	Braf
7q34	7:140713328-140924929	BRAF, NS7	B-Raf protooncogene, serine/threonine kinase	164757	BRAF	673	ENSG00000157764,ENST00000646891;;;ENST00000646891	pseudogene BRAF2 on Xq13 or 7q	Nonsmall cell lung cancer, somatic	211980		3	Braf
7q34	7:140713328-140924929	BRAF, NS7	B-Raf protooncogene, serine/threonine kinase	164757	BRAF	673	ENSG00000157764,ENST00000646891;;;ENST00000646891	pseudogene BRAF2 on Xq13 or 7q	Noonan syndrome 7	613706	Autosomal dominant	3	Braf
8p22	8:13083361-13604620	DLC1	DLC1 Rho GTPase activating protein	604258	DLC1	10395	ENSG00000164741,ENST00000276297;;;ENST00000276297		Colorectal cancer, somatic	114500		3	Dlc1
8p22	8:17576433-17643144	PDGFRL, PDGRL, PRLTS	Platelet-derived growth factor receptor-like	604584	PDGFRL	5157	ENSG00000104213,ENST00000251630;;;ENST00000251630		Colorectal cancer, somatic	114500		3	Pdgfrl
8p22	8:17576433-17643144	PDGFRL, PDGRL, PRLTS	Platelet-derived growth factor receptor-like	604584	PDGFRL	5157	ENSG00000104213,ENST00000251630;;;ENST00000251630		Hepatocellular cancer, somatic	114550		3	Pdgfrl
8p21.3	8:22157383-22164479	SFTPC, SFTP2, SMDP2	Surfactant, pulmonary-associated protein C (pulmonary surfactant apoprotein-2, SP-C)	178620	SFTPC	6440	ENSG00000168484,ENST00000679463;;;ENST00000679463		Surfactant metabolism dysfunction, pulmonary, 2	610913	Autosomal dominant	3	Sftpc
8q11.23	8:52622458-52714435	RB1CC1, CC1, KIAA0203	RB1-inducible coiled-coil 1	606837	RB1CC1	9821	ENSG00000023287,ENST00000025008;;;ENST00000025008		Breast cancer, somatic	114480		3	Rb1cc1
8q22.1	8:94371960-94475115	RAD54B	RAD54 homolog B	604289	RAD54B	25788	ENSG00000197275,ENST00000336148;;;ENST00000336148		Colon cancer, somatic	114500		3	Rad54b
8q22.1	8:94371960-94475115	RAD54B	RAD54 homolog B	604289	RAD54B	25788	ENSG00000197275,ENST00000336148;;;ENST00000336148		Lymphoma, non-Hodgkin, somatic	605027		3	Rad54b
8q23	8:105100001-116700000	CRCS6	Colorectal cancer, susceptibility to, 6	612231		100187710		associated with rs16892766	{Colorectal cancer, susceptibility to, 6}	612231		2
8q24	8:116700001-145138636	CRCS2	Colorectal cancer, susceptibility to, 2	611469		100188841		associated with rs7014346	{Colorectal cancer, susceptibility to, 2}	611469		2
8q24	8:116700001-145138636	HPC10	Prostate cancer, hereditary, 10	611100		100188834		strongest assoc. with rs1447295	{Prostate cancer, hereditary, 10}	611100		2
8q24.21	8:127013154-127021014	PCAT1	Prostate cancer-associated transcript 1, noncoding	616043	PCAT1	100750225	ENSG00000253438,ENST00000561978
8q24.21	8:127072694-127082221	PCAT2, PCA2, CARLO4	Prostate cancer-associated transcript 2, noncoding	617678	PCAT2	103164619	ENSG00000254166,ENST00000523510
8q24.21	8:127079874-127092595	PRNCR1, PCAT8	Prostate cancer-associated noncoding RNA 1	615452	PRNCR1	101867536	ENSG00000282961,ENST00000635449
8q24.21	8:127187785-127197627	CASC19, LINC01245, CARLO6	Cancer susceptibility candidate 19, noncoding	617703	CASC19	103021165
8q24.21	8:127207382-127219268	CCAT1, CARLO5	Colon cancer-associated transcript 1, noncoding	617705	CCAT1	100507056
8q24.21	8:127244637-127392631	CASC21, LINC01244, CARLO2	Cancer susceptibility candidate 21, noncoding	617702	CASC21	103021164
8q24.21	8:127289676-127482139	CASC8, LINC00860, CARLO1	Cancer susceptibility candidate 8, noncoding	617701	CASC8	727677	ENSG00000246228,ENST00000502056
8q24.21	8:127400399-127402150	CCAT2	Colon cancer-associated transcript 2, noncoding	619403	CCAT2	101805488	ENSG00000280997,ENST00000630920
8q24.21	8:127700608-127733967	CASC11, LINC00990, CARLO7	Cancer susceptibility candidate 11, noncoding	617704	CASC11	100270680	ENSG00000249375,ENST00000518376
9p21.3	9:21967752-21995324	CDKN2A, MTS1, P16, MLM, CMM2	Cyclin-dependent kinase inhibitor 2A (p16, inhibits CDK4)	600160	CDKN2A	1029	ENSG00000147889,ENST00000304494;;;ENST00000304494		{Melanoma and neural system tumor syndrome}	155755	Autosomal dominant	3	Cdkn2a
9p21.3	9:21967752-21995324	CDKN2A, MTS1, P16, MLM, CMM2	Cyclin-dependent kinase inhibitor 2A (p16, inhibits CDK4)	600160	CDKN2A	1029	ENSG00000147889,ENST00000304494;;;ENST00000304494		{Melanoma, cutaneous malignant, 2}	155601	Autosomal dominant	3	Cdkn2a
9p21.3	9:21967752-21995324	CDKN2A, MTS1, P16, MLM, CMM2	Cyclin-dependent kinase inhibitor 2A (p16, inhibits CDK4)	600160	CDKN2A	1029	ENSG00000147889,ENST00000304494;;;ENST00000304494		{Melanoma-pancreatic cancer syndrome}	606719	Autosomal dominant	3	Cdkn2a
9q21.2	9:76764436-76787569	PCA3, DD3	Prostate cancer antigen 3	604845	PCA3	50652	ENSG00000225937,ENST00000645809
9q22.33	9:97853226-97856717	FOXE1, FKHL15, TITF2, TTF2, NMTC4, BAMLAZ	Forkhead box E1 (thyroid transcription factor-2)	602617	FOXE1	2304	ENSG00000178919,ENST00000375123;;;ENST00000375123		Bamforth-Lazarus syndrome	241850	Autosomal recessive	3	Foxe1
9q22.33	9:97853226-97856717	FOXE1, FKHL15, TITF2, TTF2, NMTC4, BAMLAZ	Forkhead box E1 (thyroid transcription factor-2)	602617	FOXE1	2304	ENSG00000178919,ENST00000375123;;;ENST00000375123		{Thyroid cancer, nonmedullary, 4}	616534	Autosomal dominant	3	Foxe1
9q22.33	9:98807670-98850081	GALNT12, CRCS1	UDP-N-acetyl-alpha-D-galactosamine:polypeptide N-acetylgalactosaminyltransferase 12	610290	GALNT12	79695	ENSG00000119514,ENST00000375011;;;ENST00000375011		{Colorectal cancer, susceptibility to, 1}	608812		3	Galnt12
9q33.1	9:115141818-115402644	DEC1	Deleted in esophageal cancer 1	604767	DELEC1	50514	ENSG00000173077,ENST00000374016
9q33.3	9:124942608-125143528	SCAI, C9orf126	Suppressor of cancer cell invasion	619222	SCAI	286205	ENSG00000173611,ENST00000336505;;;ENST00000336505					Scai
10p15.2	10:3775996-3785209	KLF6, COPEB, BCD1, ZF9	Kruppel-like factor-6	602053	KLF6	1316	ENSG00000067082,ENST00000497571;;;ENST00000497571		Gastric cancer, somatic	613659		3	Klf6
10p15.2	10:3775996-3785209	KLF6, COPEB, BCD1, ZF9	Kruppel-like factor-6	602053	KLF6	1316	ENSG00000067082,ENST00000497571;;;ENST00000497571		Prostate cancer, somatic	176807		3	Klf6
10p14	10:6600001-12200000	CRCS5	Colorectal cancer, susceptibility to, 5	612230		100188887		associated with rs10795668	{Colorectal cancer, susceptibility to, 5}	612230		2
10p11.23	10:30434021-30461833	MAP3K8, COT, EST, TPL2	Mitogen-activated protein kinase kinase kinase 8 (cancer Osaka thyroid oncogene)	191195	MAP3K8	1326	ENSG00000107968,ENST00000263056;;;ENST00000263056		Lung cancer, somatic	211980		3	Map3k8
10q11.22	10:46033313-46046269	MSMB, HPC13	Microseminoprotein, beta	157145	MSMB	4477	ENSG00000263639,ENST00000582163;;;ENST00000582163		{Prostate cancer, hereditary, 13}	611928		3	Msmb
10q11.23	10:49434881-49539538	ERCC6, CKN2, COFS1, CSB, ARMD5, UVSS1, POF11	ERCC excision repair 6, chromatin remodeling factor	609413	ERCC6	2074	ENSG00000225830,ENST00000355832;;;ENST00000355832	mutation identified in 1 DSCS family	?De Sanctis-Cacchione syndrome	278800	Autosomal recessive	3	Ercc6
10q11.23	10:49434881-49539538	ERCC6, CKN2, COFS1, CSB, ARMD5, UVSS1, POF11	ERCC excision repair 6, chromatin remodeling factor	609413	ERCC6	2074	ENSG00000225830,ENST00000355832;;;ENST00000355832	mutation identified in 1 DSCS family	Cerebrooculofacioskeletal syndrome 1	214150	Autosomal recessive	3	Ercc6
10q11.23	10:49434881-49539538	ERCC6, CKN2, COFS1, CSB, ARMD5, UVSS1, POF11	ERCC excision repair 6, chromatin remodeling factor	609413	ERCC6	2074	ENSG00000225830,ENST00000355832;;;ENST00000355832	mutation identified in 1 DSCS family	Cockayne syndrome, type B	133540	Autosomal recessive	3	Ercc6
10q11.23	10:49434881-49539538	ERCC6, CKN2, COFS1, CSB, ARMD5, UVSS1, POF11	ERCC excision repair 6, chromatin remodeling factor	609413	ERCC6	2074	ENSG00000225830,ENST00000355832;;;ENST00000355832	mutation identified in 1 DSCS family	Premature ovarian failure 11	616946	Autosomal dominant	3	Ercc6
10q11.23	10:49434881-49539538	ERCC6, CKN2, COFS1, CSB, ARMD5, UVSS1, POF11	ERCC excision repair 6, chromatin remodeling factor	609413	ERCC6	2074	ENSG00000225830,ENST00000355832;;;ENST00000355832	mutation identified in 1 DSCS family	UV-sensitive syndrome 1	600630	Autosomal recessive	3	Ercc6
10q11.23	10:49434881-49539538	ERCC6, CKN2, COFS1, CSB, ARMD5, UVSS1, POF11	ERCC excision repair 6, chromatin remodeling factor	609413	ERCC6	2074	ENSG00000225830,ENST00000355832;;;ENST00000355832	mutation identified in 1 DSCS family	{Lung cancer, susceptibility to}	211980	Autosomal dominant; Somatic mutation	3	Ercc6
10q11.23	10:49434881-49539538	ERCC6, CKN2, COFS1, CSB, ARMD5, UVSS1, POF11	ERCC excision repair 6, chromatin remodeling factor	609413	ERCC6	2074	ENSG00000225830,ENST00000355832;;;ENST00000355832	mutation identified in 1 DSCS family	{Macular degeneration, age-related, susceptibility to, 5}	613761		3	Ercc6
10q22.3	10:79555852-79560407	SFTPA2, SPA2, COLEC5, ILD2	Surfactant, pulmonary-associated protein A2	178642	SFTPA2	729238	ENSG00000185303,ENST00000372325;;;ENST00000372325	contiguous with SFTPA1	Interstitial lung disease 2	178500	Autosomal dominant	3	Sftpa1
10q22.3	10:79610939-79615455	SFTPA1, SFTP1, ILD1	Surfactant, pulmonary-associated protein A1	178630	SFTPA1	653509	ENSG00000122852,ENST00000398636;;;ENST00000398636	contiguous with SFTPA2	Interstitial lung disease 1	619611	Autosomal dominant; Autosomal recessive	3	Sftpa1
10q22.3	10:79937740-79982383	SFTPD, SFTP4	Surfactant, pulmonary-associated protein D	178635	SFTPD	6441	ENSG00000133661,ENST00000372292;;;ENST00000372292					Sftpd
10q23.2	10:86955759-86963258	SNCG, BCSG1	Synuclein, gamma (breast cancer-specific gene 1)	602998	SNCG	6623	ENSG00000173267,ENST00000372017;;;ENST00000372017					Sncg
10q23.31	10:87863625-87971930	PTEN, MMAC1, GLM2, CWS1	Phosphatase and tensin homolog (mutated in multiple advanced cancers 1)	601728	PTEN	5728	ENSG00000171862,ENST00000371953;;;ENST00000371953		Cowden syndrome 1	158350	Autosomal dominant	3	Pten
10q23.31	10:87863625-87971930	PTEN, MMAC1, GLM2, CWS1	Phosphatase and tensin homolog (mutated in multiple advanced cancers 1)	601728	PTEN	5728	ENSG00000171862,ENST00000371953;;;ENST00000371953		Lhermitte-Duclos disease	158350	Autosomal dominant	3	Pten
10q23.31	10:87863625-87971930	PTEN, MMAC1, GLM2, CWS1	Phosphatase and tensin homolog (mutated in multiple advanced cancers 1)	601728	PTEN	5728	ENSG00000171862,ENST00000371953;;;ENST00000371953		Macrocephaly/autism syndrome	605309	Autosomal dominant	3	Pten
10q23.31	10:87863625-87971930	PTEN, MMAC1, GLM2, CWS1	Phosphatase and tensin homolog (mutated in multiple advanced cancers 1)	601728	PTEN	5728	ENSG00000171862,ENST00000371953;;;ENST00000371953		Prostate cancer, somatic	176807		3	Pten
10q23.31	10:87863625-87971930	PTEN, MMAC1, GLM2, CWS1	Phosphatase and tensin homolog (mutated in multiple advanced cancers 1)	601728	PTEN	5728	ENSG00000171862,ENST00000371953;;;ENST00000371953		{Glioma susceptibility 2}	613028		3	Pten
10q23.31	10:87863625-87971930	PTEN, MMAC1, GLM2, CWS1	Phosphatase and tensin homolog (mutated in multiple advanced cancers 1)	601728	PTEN	5728	ENSG00000171862,ENST00000371953;;;ENST00000371953		{Meningioma}	607174	Autosomal dominant	3	Pten
10q25.2	10:110207605-110287365	MXI1	MAX-interacting protein 1	600020	MXI1	4601	ENSG00000119950,ENST00000332674;;;ENST00000332674		Neurofibrosarcoma, somatic			3	Mxi1
10q25.2	10:110207605-110287365	MXI1	MAX-interacting protein 1	600020	MXI1	4601	ENSG00000119950,ENST00000332674;;;ENST00000332674		Prostate cancer, somatic	176807		3	Mxi1
10q25.3	10:113550831-113589602	HABP2, PHBP, HGFAL, FSAP, NMTC5	Hyaluronan-binding protein 2	603924	HABP2	3026	ENSG00000148702,ENST00000351270;;;ENST00000351270	mutation identified in 1 NMTC5 family	{?Thyroid cancer, nonmedullary, 5}	616535	Autosomal dominant	3	Habp2
10q25.3	10:113550831-113589602	HABP2, PHBP, HGFAL, FSAP, NMTC5	Hyaluronan-binding protein 2	603924	HABP2	3026	ENSG00000148702,ENST00000351270;;;ENST00000351270	mutation identified in 1 NMTC5 family	{Venous thromboembolism, susceptibility to}	188050	Autosomal dominant	3	Habp2
10q26.11	10:118046821-118210153	CASC2	Cancer susceptibility candidate 2	608598	CASC2	255082	ENSG00000177640,ENST00000435944	head-to-head orientation with RAB11FIP2
10q26.13	10:121478330-121598458	FGFR2, BEK, CFD1, JWS, TK14, BBDS	Fibroblast growth factor receptor-2 (bacteria-expressed kinase)	176943	FGFR2	2263	ENSG00000066468,ENST00000358487;;;ENST00000358487		?Scaphocephaly, maxillary retrusion, and impaired intellectual development	609579		3	Fgfr2
10q26.13	10:121478330-121598458	FGFR2, BEK, CFD1, JWS, TK14, BBDS	Fibroblast growth factor receptor-2 (bacteria-expressed kinase)	176943	FGFR2	2263	ENSG00000066468,ENST00000358487;;;ENST00000358487		Antley-Bixler syndrome without genital anomalies or disordered steroidogenesis	207410	Autosomal dominant	3	Fgfr2
10q26.13	10:121478330-121598458	FGFR2, BEK, CFD1, JWS, TK14, BBDS	Fibroblast growth factor receptor-2 (bacteria-expressed kinase)	176943	FGFR2	2263	ENSG00000066468,ENST00000358487;;;ENST00000358487		Apert syndrome	101200	Autosomal dominant	3	Fgfr2
10q26.13	10:121478330-121598458	FGFR2, BEK, CFD1, JWS, TK14, BBDS	Fibroblast growth factor receptor-2 (bacteria-expressed kinase)	176943	FGFR2	2263	ENSG00000066468,ENST00000358487;;;ENST00000358487		Beare-Stevenson cutis gyrata syndrome	123790	Autosomal dominant	3	Fgfr2
10q26.13	10:121478330-121598458	FGFR2, BEK, CFD1, JWS, TK14, BBDS	Fibroblast growth factor receptor-2 (bacteria-expressed kinase)	176943	FGFR2	2263	ENSG00000066468,ENST00000358487;;;ENST00000358487		Bent bone dysplasia syndrome	614592	Autosomal dominant	3	Fgfr2
10q26.13	10:121478330-121598458	FGFR2, BEK, CFD1, JWS, TK14, BBDS	Fibroblast growth factor receptor-2 (bacteria-expressed kinase)	176943	FGFR2	2263	ENSG00000066468,ENST00000358487;;;ENST00000358487		Craniofacial-skeletal-dermatologic dysplasia	101600	Autosomal dominant	3	Fgfr2
10q26.13	10:121478330-121598458	FGFR2, BEK, CFD1, JWS, TK14, BBDS	Fibroblast growth factor receptor-2 (bacteria-expressed kinase)	176943	FGFR2	2263	ENSG00000066468,ENST00000358487;;;ENST00000358487		Craniosynostosis, nonspecific			3	Fgfr2
10q26.13	10:121478330-121598458	FGFR2, BEK, CFD1, JWS, TK14, BBDS	Fibroblast growth factor receptor-2 (bacteria-expressed kinase)	176943	FGFR2	2263	ENSG00000066468,ENST00000358487;;;ENST00000358487		Crouzon syndrome	123500	Autosomal dominant	3	Fgfr2
10q26.13	10:121478330-121598458	FGFR2, BEK, CFD1, JWS, TK14, BBDS	Fibroblast growth factor receptor-2 (bacteria-expressed kinase)	176943	FGFR2	2263	ENSG00000066468,ENST00000358487;;;ENST00000358487		Gastric cancer, somatic	613659		3	Fgfr2
10q26.13	10:121478330-121598458	FGFR2, BEK, CFD1, JWS, TK14, BBDS	Fibroblast growth factor receptor-2 (bacteria-expressed kinase)	176943	FGFR2	2263	ENSG00000066468,ENST00000358487;;;ENST00000358487		Jackson-Weiss syndrome	123150	Autosomal dominant	3	Fgfr2
10q26.13	10:121478330-121598458	FGFR2, BEK, CFD1, JWS, TK14, BBDS	Fibroblast growth factor receptor-2 (bacteria-expressed kinase)	176943	FGFR2	2263	ENSG00000066468,ENST00000358487;;;ENST00000358487		LADD syndrome 1	149730	Autosomal dominant	3	Fgfr2
10q26.13	10:121478330-121598458	FGFR2, BEK, CFD1, JWS, TK14, BBDS	Fibroblast growth factor receptor-2 (bacteria-expressed kinase)	176943	FGFR2	2263	ENSG00000066468,ENST00000358487;;;ENST00000358487		Pfeiffer syndrome	101600	Autosomal dominant	3	Fgfr2
10q26.13	10:121478330-121598458	FGFR2, BEK, CFD1, JWS, TK14, BBDS	Fibroblast growth factor receptor-2 (bacteria-expressed kinase)	176943	FGFR2	2263	ENSG00000066468,ENST00000358487;;;ENST00000358487		Saethre-Chotzen syndrome	101400	Autosomal dominant	3	Fgfr2
10q26.13	10:121478330-121598458	FGFR2, BEK, CFD1, JWS, TK14, BBDS	Fibroblast growth factor receptor-2 (bacteria-expressed kinase)	176943	FGFR2	2263	ENSG00000066468,ENST00000358487;;;ENST00000358487		Scaphocephaly and Axenfeld-Rieger anomaly			3	Fgfr2
11p15.5	11:532242-535576	HRAS	Harvey rat sarcoma viral (v-Ha-ras) oncogene homolog	190020	HRAS	3265	ENSG00000174775,ENST00000311189;;;ENST00000311189	pseudogene HRASP on X	Bladder cancer, somatic	109800		3	Hras
11p15.5	11:532242-535576	HRAS	Harvey rat sarcoma viral (v-Ha-ras) oncogene homolog	190020	HRAS	3265	ENSG00000174775,ENST00000311189;;;ENST00000311189	pseudogene HRASP on X	Congenital myopathy with excess of muscle spindles	218040	Autosomal dominant	3	Hras
11p15.5	11:532242-535576	HRAS	Harvey rat sarcoma viral (v-Ha-ras) oncogene homolog	190020	HRAS	3265	ENSG00000174775,ENST00000311189;;;ENST00000311189	pseudogene HRASP on X	Costello syndrome	218040	Autosomal dominant	3	Hras
11p15.5	11:532242-535576	HRAS	Harvey rat sarcoma viral (v-Ha-ras) oncogene homolog	190020	HRAS	3265	ENSG00000174775,ENST00000311189;;;ENST00000311189	pseudogene HRASP on X	Nevus sebaceous or woolly hair nevus, somatic	162900		3	Hras
11p15.5	11:532242-535576	HRAS	Harvey rat sarcoma viral (v-Ha-ras) oncogene homolog	190020	HRAS	3265	ENSG00000174775,ENST00000311189;;;ENST00000311189	pseudogene HRASP on X	Schimmelpenning-Feuerstein-Mims syndrome, somatic mosaic	163200		3	Hras
11p15.5	11:532242-535576	HRAS	Harvey rat sarcoma viral (v-Ha-ras) oncogene homolog	190020	HRAS	3265	ENSG00000174775,ENST00000311189;;;ENST00000311189	pseudogene HRASP on X	Spitz nevus or nevus spilus, somatic	137550		3	Hras
11p15.5	11:532242-535576	HRAS	Harvey rat sarcoma viral (v-Ha-ras) oncogene homolog	190020	HRAS	3265	ENSG00000174775,ENST00000311189;;;ENST00000311189	pseudogene HRASP on X	Thyroid carcinoma, follicular, somatic	188470		3	Hras
11p15.5	11:1223066-1262172	MUC5B	Mucin 5, subtype B, tracheobronchial	600770	MUC5B	727897	ENSG00000117983,ENST00000529681;;;ENST00000529681		{Pulmonary fibrosis, idiopathic, susceptibility to}	178500	Autosomal dominant	3	Muc5b
11p15.4	11:2899691-2925246	SLC22A1L, BWSCR1A, IMPT1	Solute carrier family 22, member 1-like (Beckwith-Wiedemann region 1A; organic-cation transporter-like 2)	602631	SLC22A18	5002	ENSG00000110628,ENST00000649076;;;ENST00000649076		Breast cancer, somatic	114480		3	Slc22a18
11p15.4	11:2899691-2925246	SLC22A1L, BWSCR1A, IMPT1	Solute carrier family 22, member 1-like (Beckwith-Wiedemann region 1A; organic-cation transporter-like 2)	602631	SLC22A18	5002	ENSG00000110628,ENST00000649076;;;ENST00000649076		Lung cancer, somatic	211980		3	Slc22a18
11p15.4	11:2899691-2925246	SLC22A1L, BWSCR1A, IMPT1	Solute carrier family 22, member 1-like (Beckwith-Wiedemann region 1A; organic-cation transporter-like 2)	602631	SLC22A18	5002	ENSG00000110628,ENST00000649076;;;ENST00000649076		Rhabdomyosarcoma, somatic	268210		3	Slc22a18
11p11.2	11:47980559-48170839	PTPRJ, DEP1	Protein tyrosine phosphatase, receptor type, J polypeptide	600925	PTPRJ	5795	ENSG00000149177,ENST00000418331;;;ENST00000418331		Colon cancer, somatic	114500		3	Ptprj
11q12.1	11:59107237-59127412	FAM111B, POIKTMP	Family with sequence similarity 111, member B	615584	FAM111B	374393	ENSG00000189057,ENST00000343597;;;ENST00000343597		Poikiloderma, hereditary fibrosing, with tendon contractures, myopathy, and pulmonary fibrosis	615704	Autosomal dominant	3
11q13	11:63600001-77400000	HPC14	Prostate cancer, hereditary, 14	611958		100188867		associated with rs7931342	{Prostate cancer, hereditary, 14}	611958		2
11q13.1	11:64803516-64811294	MEN1	Menin	613733	MEN1	4221	ENSG00000133895,ENST00000450708;;;ENST00000450708	linked distal to PYGM	Adrenal adenoma, somatic			3	Men1
11q13.1	11:64803516-64811294	MEN1	Menin	613733	MEN1	4221	ENSG00000133895,ENST00000450708;;;ENST00000450708	linked distal to PYGM	Angiofibroma, somatic			3	Men1
11q13.1	11:64803516-64811294	MEN1	Menin	613733	MEN1	4221	ENSG00000133895,ENST00000450708;;;ENST00000450708	linked distal to PYGM	Carcinoid tumor of lung			3	Men1
11q13.1	11:64803516-64811294	MEN1	Menin	613733	MEN1	4221	ENSG00000133895,ENST00000450708;;;ENST00000450708	linked distal to PYGM	Lipoma, somatic			3	Men1
11q13.1	11:64803516-64811294	MEN1	Menin	613733	MEN1	4221	ENSG00000133895,ENST00000450708;;;ENST00000450708	linked distal to PYGM	Multiple endocrine neoplasia 1	131100	Autosomal dominant	3	Men1
11q13.1	11:64803516-64811294	MEN1	Menin	613733	MEN1	4221	ENSG00000133895,ENST00000450708;;;ENST00000450708	linked distal to PYGM	Parathyroid adenoma, somatic			3	Men1
11q13.1	11:65497738-65506516	MALAT1, PRO1073	Metastasis-associated lung adenocarcinoma transcript 1	607924	MALAT1	378938	ENSG00000251562,ENST00000534336	fused with TFEB in renal tumors				Malat1
11q13.3	11:69641156-69654474	CCND1, PRAD1, BCL1	Cyclin D1	168461	CCND1	595	ENSG00000110092,ENST00000227507;;;ENST00000227507	pseudogene on 11q13	{Colorectal cancer, susceptibility to}	114500	Autosomal dominant; Somatic mutation	3	Ccnd1
11q13.3	11:69641156-69654474	CCND1, PRAD1, BCL1	Cyclin D1	168461	CCND1	595	ENSG00000110092,ENST00000227507;;;ENST00000227507	pseudogene on 11q13	{Multiple myeloma, susceptibility to}	254500	Somatic mutation	3	Ccnd1
11q13.3	11:69641156-69654474	CCND1, PRAD1, BCL1	Cyclin D1	168461	CCND1	595	ENSG00000110092,ENST00000227507;;;ENST00000227507	pseudogene on 11q13	{von Hippel-Lindau syndrome, modifier of}	193300	Autosomal dominant	3	Ccnd1
11q13.3	11:69665563-69675353	ORAOV1, TAOS1	Oral cancer overexpressed gene 1	607224	LTO1	220064	ENSG00000149716,ENST00000279147;;;ENST00000279147					LTO1
11q13.3	11:70398529-70436575	CTTN, EMS1	Cortactin	164765	CTTN	2017	ENSG00000085733,ENST00000301843;;;ENST00000301843	amplified in breast cancer and squamous cell cancer				Cttn
11q14	11:77400001-93000000	GCRG224	Gastric cancer-related gene 224	610888		360219
11q22.2	11:102789919-102798160	MMP1, CLG	Matrix metalloproteinase 1 (interstitial collagenase)	120353	MMP1	4312	ENSG00000196611,ENST00000315274;;;ENST00000315274		COPD, rate of decline of lung function in	606963		3	Mmp1a,Mmp1b
11q22.2	11:102789919-102798160	MMP1, CLG	Matrix metalloproteinase 1 (interstitial collagenase)	120353	MMP1	4312	ENSG00000196611,ENST00000315274;;;ENST00000315274		{Epidermolysis bullosa dystrophica, autosomal recessive, modifier of}	226600	Autosomal recessive	3	Mmp1a,Mmp1b
11q22.3	11:108223067-108369102	ATM, ATA, AT1	ATM serine/threonine kinase	607585	ATM	472	ENSG00000149311,ENST00000675843;;;ENST00000675843		Ataxia-telangiectasia	208900	Autosomal recessive	3	Atm
11q22.3	11:108223067-108369102	ATM, ATA, AT1	ATM serine/threonine kinase	607585	ATM	472	ENSG00000149311,ENST00000675843;;;ENST00000675843		Lymphoma, B-cell non-Hodgkin, somatic			3	Atm
11q22.3	11:108223067-108369102	ATM, ATA, AT1	ATM serine/threonine kinase	607585	ATM	472	ENSG00000149311,ENST00000675843;;;ENST00000675843		Lymphoma, mantle cell, somatic			3	Atm
11q22.3	11:108223067-108369102	ATM, ATA, AT1	ATM serine/threonine kinase	607585	ATM	472	ENSG00000149311,ENST00000675843;;;ENST00000675843		T-cell prolymphocytic leukemia, somatic			3	Atm
11q22.3	11:108223067-108369102	ATM, ATA, AT1	ATM serine/threonine kinase	607585	ATM	472	ENSG00000149311,ENST00000675843;;;ENST00000675843		{Breast cancer, susceptibility to}	114480	Autosomal dominant; Somatic mutation	3	Atm
11q23	11:110600001-121300000	CRCS7	Colorectal cancer, susceptibility to, 7	612232		100187711		associated with rs3802842	{Colorectal cancer, susceptibility to, 7}	612232		2
11q23	11:110600001-121300000	TSG11	Tumor suppressor gene on chromosome 11	603040		50970			{Nonsmall cell lung cancer}	603040		2
11q23.1	11:111293389-111305048	COLCA1	Colorectal cancer-associated gene 1	615693	COLCA1	399948	ENSG00000196167,ENST00000669257
11q23.1	11:111298546-111308735	COLCA2	Colorectal cancer-associated gene 2	615694	POU2AF3	120376	ENSG00000214290,ENST00000610738;;;ENST00000610738	opposite strand from COLCA1				Pou2af3
11q23.1	11:111688000-111766389	PPP2R1B	Protein phosphatase 2, structural/regulatory subunit A, beta	603113	PPP2R1B	5519	ENSG00000137713,ENST00000527614;;;ENST00000527614		Lung cancer, somatic	211980		3	Ppp2r1b
11q24.2	11:124919250-124920677	HEPN1	Cancer susceptibility gene HEPN1	611641	HEPN1	641654
11q25	11:132414981-133532501	OPCML	Opioid-binding protein/cell adhesion molecule-like	600632	OPCML	4978	ENSG00000183715,ENST00000524381;;;ENST00000524381		Ovarian cancer, somatic	167000		3	Opcml
12p12.1	12:25107047-25195160	CASC1, LAS1, PPP1R54	Cancer susceptibility candidate 1	616906	DNAI7	55259	ENSG00000118307,ENST00000395987;;;ENST00000395987					Dnai7
12p12.1	12:25205246-25250929	KRAS, KRAS2, RASK2, NS, CFC2, RALD, OES	KRAS protooncogene, GTPase	190070	KRAS	3845	ENSG00000133703,ENST00000311936;;;ENST00000311936	pseudogene KRAS1P on 6p12-p11	Arteriovenous malformation of the brain, somatic	108010		3	Kras
12p12.1	12:25205246-25250929	KRAS, KRAS2, RASK2, NS, CFC2, RALD, OES	KRAS protooncogene, GTPase	190070	KRAS	3845	ENSG00000133703,ENST00000311936;;;ENST00000311936	pseudogene KRAS1P on 6p12-p11	Bladder cancer, somatic	109800		3	Kras
12p12.1	12:25205246-25250929	KRAS, KRAS2, RASK2, NS, CFC2, RALD, OES	KRAS protooncogene, GTPase	190070	KRAS	3845	ENSG00000133703,ENST00000311936;;;ENST00000311936	pseudogene KRAS1P on 6p12-p11	Breast cancer, somatic	114480		3	Kras
12p12.1	12:25205246-25250929	KRAS, KRAS2, RASK2, NS, CFC2, RALD, OES	KRAS protooncogene, GTPase	190070	KRAS	3845	ENSG00000133703,ENST00000311936;;;ENST00000311936	pseudogene KRAS1P on 6p12-p11	Cardiofaciocutaneous syndrome 2	615278	Autosomal dominant	3	Kras
12p12.1	12:25205246-25250929	KRAS, KRAS2, RASK2, NS, CFC2, RALD, OES	KRAS protooncogene, GTPase	190070	KRAS	3845	ENSG00000133703,ENST00000311936;;;ENST00000311936	pseudogene KRAS1P on 6p12-p11	Gastric cancer, somatic	613659		3	Kras
12p12.1	12:25205246-25250929	KRAS, KRAS2, RASK2, NS, CFC2, RALD, OES	KRAS protooncogene, GTPase	190070	KRAS	3845	ENSG00000133703,ENST00000311936;;;ENST00000311936	pseudogene KRAS1P on 6p12-p11	Leukemia, acute myeloid, somatic	601626		3	Kras
12p12.1	12:25205246-25250929	KRAS, KRAS2, RASK2, NS, CFC2, RALD, OES	KRAS protooncogene, GTPase	190070	KRAS	3845	ENSG00000133703,ENST00000311936;;;ENST00000311936	pseudogene KRAS1P on 6p12-p11	Lung cancer, somatic	211980		3	Kras
12p12.1	12:25205246-25250929	KRAS, KRAS2, RASK2, NS, CFC2, RALD, OES	KRAS protooncogene, GTPase	190070	KRAS	3845	ENSG00000133703,ENST00000311936;;;ENST00000311936	pseudogene KRAS1P on 6p12-p11	Noonan syndrome 3	609942	Autosomal dominant	3	Kras
12p12.1	12:25205246-25250929	KRAS, KRAS2, RASK2, NS, CFC2, RALD, OES	KRAS protooncogene, GTPase	190070	KRAS	3845	ENSG00000133703,ENST00000311936;;;ENST00000311936	pseudogene KRAS1P on 6p12-p11	Oculoectodermal syndrome, somatic	600268		3	Kras
12p12.1	12:25205246-25250929	KRAS, KRAS2, RASK2, NS, CFC2, RALD, OES	KRAS protooncogene, GTPase	190070	KRAS	3845	ENSG00000133703,ENST00000311936;;;ENST00000311936	pseudogene KRAS1P on 6p12-p11	Pancreatic carcinoma, somatic	260350		3	Kras
12p12.1	12:25205246-25250929	KRAS, KRAS2, RASK2, NS, CFC2, RALD, OES	KRAS protooncogene, GTPase	190070	KRAS	3845	ENSG00000133703,ENST00000311936;;;ENST00000311936	pseudogene KRAS1P on 6p12-p11	RAS-associated autoimmune leukoproliferative disorder	614470	Autosomal dominant	3	Kras
12p12.1	12:25205246-25250929	KRAS, KRAS2, RASK2, NS, CFC2, RALD, OES	KRAS protooncogene, GTPase	190070	KRAS	3845	ENSG00000133703,ENST00000311936;;;ENST00000311936	pseudogene KRAS1P on 6p12-p11	Schimmelpenning-Feuerstein-Mims syndrome, somatic mosaic	163200		3	Kras
12q13.13	12:51951699-51997078	ACVR1B, ACVRLK4, ALK4	Activin A receptor, type IB	601300	ACVR1B	91	ENSG00000135503,ENST00000257963;;;ENST00000257963		Pancreatic cancer, somatic			3	Acvr1b
12q13.3	12:57488068-57516652	MARS1, MARS, MTRNS, METRS, ILLD, CMT2U, TTD9	Methioninyl-tRNA synthetase 1	156560	MARS1	4141	ENSG00000166986,ENST00000262027;;;ENST00000262027	mutation identified in 1 TTD9 patient	?Trichothiodystrophy 9, nonphotosensitive	619692	Autosomal recessive	3	Mars1
12q13.3	12:57488068-57516652	MARS1, MARS, MTRNS, METRS, ILLD, CMT2U, TTD9	Methioninyl-tRNA synthetase 1	156560	MARS1	4141	ENSG00000166986,ENST00000262027;;;ENST00000262027	mutation identified in 1 TTD9 patient	Charcot-Marie-Tooth disease, axonal, type 2U	616280	Autosomal dominant	3	Mars1
12q13.3	12:57488068-57516652	MARS1, MARS, MTRNS, METRS, ILLD, CMT2U, TTD9	Methioninyl-tRNA synthetase 1	156560	MARS1	4141	ENSG00000166986,ENST00000262027;;;ENST00000262027	mutation identified in 1 TTD9 patient	Interstitial lung and liver disease	615486	Autosomal recessive	3	Mars1
12q14.2	12:63844700-64162217	SRGAP1, KIAA1304, NMTC2	Slit-robo GTPase-activating protein, rho, 1	606523	SRGAP1	57522	ENSG00000196935,ENST00000355086;;;ENST00000355086		{Thyroid cancer, nonmedullary, 2}	188470	Autosomal dominant; Somatic mutation	3	Srgap1
12q24.12	12:111766933-111817532	ALDH2	Aldehyde dehydrogenase 2 family, mitochondrial	100650	ALDH2	217	ENSG00000111275,ENST00000261733;;;ENST00000261733		Alcohol sensitivity, acute	610251	Autosomal dominant	3	Aldh2
12q24.12	12:111766933-111817532	ALDH2	Aldehyde dehydrogenase 2 family, mitochondrial	100650	ALDH2	217	ENSG00000111275,ENST00000261733;;;ENST00000261733		{Esophageal cancer, alcohol-related, susceptibility to}			3	Aldh2
12q24.12	12:111766933-111817532	ALDH2	Aldehyde dehydrogenase 2 family, mitochondrial	100650	ALDH2	217	ENSG00000111275,ENST00000261733;;;ENST00000261733		{Hangover, susceptibility to}	610251	Autosomal dominant	3	Aldh2
12q24.12	12:111766933-111817532	ALDH2	Aldehyde dehydrogenase 2 family, mitochondrial	100650	ALDH2	217	ENSG00000111275,ENST00000261733;;;ENST00000261733		{Sublingual nitroglycerin, susceptibility to poor response to}			3	Aldh2
12q24.13	12:112906962-112933219	OAS1, OIAS, IMD100	2',5'-oligoadenylate synthetase-1	164350	OAS1	4938	ENSG00000089127,ENST00000202917;;;ENST00000202917		Immunodeficiency 100 with pulmonary alveolar proteinosis and hypogammaglobulinemia	618042	Autosomal dominant	3	Oas1a,Oas1b,Oas1c,Oas1d,Oas1e,Oas1f,Oas1g,Oas1h
12q24.31	12:122471600-122500932	ZCCHC8, PFBMFT5	Zinc finger CCHC domain-containing protein 8	616381	ZCCHC8	55596	ENSG00000033030,ENST00000633063;;;ENST00000633063	mutation identified in 1 PFBMFT5 family	?Pulmonary fibrosis and/or bone marrow failure, telomere-related, 5	618674	Autosomal dominant	3	Zcchc8
12q24.31	12:123260976-123272240	CDK2AP1, DOC1	CDK-associated protein 1 (deleted in oral cancer-1)	602198	CDK2AP1	8099	ENSG00000111328,ENST00000261692;;;ENST00000261692					Cdk2ap1,Gm12184
12q24.33	12:132623762-132687342	POLE, CRCS12, FILS, IMAGEI	Polymerase, DNA, epsilon	174762	POLE	5426	ENSG00000177084,ENST00000320574;;;ENST00000320574		FILS syndrome	615139	Autosomal recessive	3	Pole
12q24.33	12:132623762-132687342	POLE, CRCS12, FILS, IMAGEI	Polymerase, DNA, epsilon	174762	POLE	5426	ENSG00000177084,ENST00000320574;;;ENST00000320574		IMAGE-I syndrome	618336	Autosomal recessive	3	Pole
12q24.33	12:132623762-132687342	POLE, CRCS12, FILS, IMAGEI	Polymerase, DNA, epsilon	174762	POLE	5426	ENSG00000177084,ENST00000320574;;;ENST00000320574		{Colorectal cancer, susceptibility to, 12}	615083	Autosomal dominant	3	Pole
13q13.1	13:32315508-32400268	BRCA2, FANCD1, BROVCA2, GLM3, PNCA2	BRCA2 DNA repair-associated protein	600185	BRCA2	675	ENSG00000139618,ENST00000380152;;;ENST00000380152		Fanconi anemia, complementation group D1	605724	Autosomal recessive	3	Brca2
13q13.1	13:32315508-32400268	BRCA2, FANCD1, BROVCA2, GLM3, PNCA2	BRCA2 DNA repair-associated protein	600185	BRCA2	675	ENSG00000139618,ENST00000380152;;;ENST00000380152		Wilms tumor	194070	Autosomal dominant; Somatic mutation	3	Brca2
13q13.1	13:32315508-32400268	BRCA2, FANCD1, BROVCA2, GLM3, PNCA2	BRCA2 DNA repair-associated protein	600185	BRCA2	675	ENSG00000139618,ENST00000380152;;;ENST00000380152		{Breast cancer, male, susceptibility to}	114480	Autosomal dominant; Somatic mutation	3	Brca2
13q13.1	13:32315508-32400268	BRCA2, FANCD1, BROVCA2, GLM3, PNCA2	BRCA2 DNA repair-associated protein	600185	BRCA2	675	ENSG00000139618,ENST00000380152;;;ENST00000380152		{Breast-ovarian cancer, familial, 2}	612555	Autosomal dominant	3	Brca2
13q13.1	13:32315508-32400268	BRCA2, FANCD1, BROVCA2, GLM3, PNCA2	BRCA2 DNA repair-associated protein	600185	BRCA2	675	ENSG00000139618,ENST00000380152;;;ENST00000380152		{Glioblastoma 3}	613029	Autosomal recessive	3	Brca2
13q13.1	13:32315508-32400268	BRCA2, FANCD1, BROVCA2, GLM3, PNCA2	BRCA2 DNA repair-associated protein	600185	BRCA2	675	ENSG00000139618,ENST00000380152;;;ENST00000380152		{Medulloblastoma}	155255	Autosomal dominant; Autosomal recessive; Somatic mutation	3	Brca2
13q13.1	13:32315508-32400268	BRCA2, FANCD1, BROVCA2, GLM3, PNCA2	BRCA2 DNA repair-associated protein	600185	BRCA2	675	ENSG00000139618,ENST00000380152;;;ENST00000380152		{Pancreatic cancer 2}	613347		3	Brca2
13q13.1	13:32315508-32400268	BRCA2, FANCD1, BROVCA2, GLM3, PNCA2	BRCA2 DNA repair-associated protein	600185	BRCA2	675	ENSG00000139618,ENST00000380152;;;ENST00000380152		{Prostate cancer}	176807	Autosomal dominant; Somatic mutation	3	Brca2
13q13.3	13:36844831-36920854	MADH9, SMAD9, MADH6, PPH2	Mothers against decapentaplegic, Drosophila, homolog of, 9	603295	SMAD9	4093	ENSG00000120693,ENST00000379826;;;ENST00000379826		Pulmonary hypertension, primary, 2	615342	Autosomal dominant	3	Smad9
13q14.2	13:48303751-48481890	RB1	Retinoblastoma-1	614041	RB1	5925	ENSG00000139687,ENST00000267163;;;ENST00000267163		Bladder cancer, somatic	109800		3	Rb1
13q14.2	13:48303751-48481890	RB1	Retinoblastoma-1	614041	RB1	5925	ENSG00000139687,ENST00000267163;;;ENST00000267163		Osteosarcoma, somatic	259500		3	Rb1
13q14.2	13:48303751-48481890	RB1	Retinoblastoma-1	614041	RB1	5925	ENSG00000139687,ENST00000267163;;;ENST00000267163		Retinoblastoma	180200	Autosomal dominant; Somatic mutation	3	Rb1
13q14.2	13:48303751-48481890	RB1	Retinoblastoma-1	614041	RB1	5925	ENSG00000139687,ENST00000267163;;;ENST00000267163		Retinoblastoma, trilateral	180200	Autosomal dominant; Somatic mutation	3	Rb1
13q14.2	13:48303751-48481890	RB1	Retinoblastoma-1	614041	RB1	5925	ENSG00000139687,ENST00000267163;;;ENST00000267163		Small cell cancer of the lung, somatic	182280		3	Rb1
14q13.3	14:36516397-36520232	NKX2-1, TITF1, NKX2A, TTF1, NMTC1	NK2 homeobox 1	600635	NKX2-1	7080	ENSG00000136352,ENST00000354822;;;ENST00000354822		Chorea, hereditary benign	118700	Autosomal dominant	3	Nkx2-1
14q13.3	14:36516397-36520232	NKX2-1, TITF1, NKX2A, TTF1, NMTC1	NK2 homeobox 1	600635	NKX2-1	7080	ENSG00000136352,ENST00000354822;;;ENST00000354822		Choreoathetosis, hypothyroidism, and neonatal respiratory distress	610978	Autosomal dominant	3	Nkx2-1
14q13.3	14:36516397-36520232	NKX2-1, TITF1, NKX2A, TTF1, NMTC1	NK2 homeobox 1	600635	NKX2-1	7080	ENSG00000136352,ENST00000354822;;;ENST00000354822		{Thyroid cancer, nonmedullary, 1}	188550	Autosomal dominant	3	Nkx2-1
14q22.2	14:53600001-55000000	CRCS8	Colorectal cancer, susceptibility to, 8	612589		100271690		associated with rs4444235	{Colorectal cancer, susceptibility to, 8}	612589		2
14q24.3	14:75013775-75051467	MLH3, HNPCC7	DNA mismatch repair gene MLH3	604395	MLH3	27030	ENSG00000119684,ENST00000355774;;;ENST00000355774		Colorectal cancer, hereditary nonpolyposis, type 7	614385		3	Mlh3
14q24.3	14:75013775-75051467	MLH3, HNPCC7	DNA mismatch repair gene MLH3	604395	MLH3	27030	ENSG00000119684,ENST00000355774;;;ENST00000355774		Colorectal cancer, somatic	114500		3	Mlh3
14q24.3	14:75013775-75051467	MLH3, HNPCC7	DNA mismatch repair gene MLH3	604395	MLH3	27030	ENSG00000119684,ENST00000355774;;;ENST00000355774		{Endometrial cancer, susceptibility to}	608089	Autosomal dominant; Somatic mutation	3	Mlh3
14q32.33	14:103697617-103715451	XRCC3, CMM6	X-ray repair corss complementing 3	600675	XRCC3	7517	ENSG00000126215,ENST00000555055;;;ENST00000555055		{Breast cancer, susceptibility to}	114480	Autosomal dominant; Somatic mutation	3	Xrcc3
14q32.33	14:103697617-103715451	XRCC3, CMM6	X-ray repair corss complementing 3	600675	XRCC3	7517	ENSG00000126215,ENST00000555055;;;ENST00000555055		{Melanoma, cutaneous malignant, 6}	613972		3	Xrcc3
14q32.33	14:104769349-104795748	AKT1, CWS6	AKT serine/threonine kinase 1	164730	AKT1	207	ENSG00000142208,ENST00000649815;;;ENST00000649815	proximal to IGH	Breast cancer, somatic	114480		3	Akt1
14q32.33	14:104769349-104795748	AKT1, CWS6	AKT serine/threonine kinase 1	164730	AKT1	207	ENSG00000142208,ENST00000649815;;;ENST00000649815	proximal to IGH	Colorectal cancer, somatic	114500		3	Akt1
14q32.33	14:104769349-104795748	AKT1, CWS6	AKT serine/threonine kinase 1	164730	AKT1	207	ENSG00000142208,ENST00000649815;;;ENST00000649815	proximal to IGH	Cowden syndrome 6	615109		3	Akt1
14q32.33	14:104769349-104795748	AKT1, CWS6	AKT serine/threonine kinase 1	164730	AKT1	207	ENSG00000142208,ENST00000649815;;;ENST00000649815	proximal to IGH	Ovarian cancer, somatic	167000		3	Akt1
14q32.33	14:104769349-104795748	AKT1, CWS6	AKT serine/threonine kinase 1	164730	AKT1	207	ENSG00000142208,ENST00000649815;;;ENST00000649815	proximal to IGH	Proteus syndrome, somatic	176920		3	Akt1
15q12	15:25500001-27800000	HPC7	Prostate cancer, hereditary, 7	610321		100188809			{Prostate cancer, hereditary, 7}	610321		2
15q13.1	15:29264989-29269822	NSMCE3, NDNL2, MAGEG1, LICS	NSE3 homolog, SMC5-SMC6 complex component	608243	NSMCE3	56160	ENSG00000185115,ENST00000332303;;;ENST00000332303		Lung disease, immunodeficiency, and chromosome breakage syndrome	617241	Autosomal recessive	3	Nscme3l,Nsmce3
15q15.1	15:39934115-40035591	EIF2AK4, GCN2, KIAA1338, PVOD2	Eukaryotic translation initiation factor 2-alpha kinase 4	609280	EIF2AK4	440275	ENSG00000128829,ENST00000263791;;;ENST00000263791		Pulmonary venoocclusive disease 2	234810	Autosomal recessive	3	Eif2ak4
15q15.1	15:40161069-40221123	BUB1B, BUBR1, MVA1	BUB1 mitotic checkpoint serine/threonine kinase B	602860	BUB1B	701	ENSG00000156970,ENST00000287598;;;ENST00000287598		Colorectal cancer, somatic	114500		3	Bub1b
15q15.1	15:40161069-40221123	BUB1B, BUBR1, MVA1	BUB1 mitotic checkpoint serine/threonine kinase B	602860	BUB1B	701	ENSG00000156970,ENST00000287598;;;ENST00000287598		Mosaic variegated aneuploidy syndrome 1	257300	Autosomal recessive	3	Bub1b
15q15.1	15:40161069-40221123	BUB1B, BUBR1, MVA1	BUB1 mitotic checkpoint serine/threonine kinase B	602860	BUB1B	701	ENSG00000156970,ENST00000287598;;;ENST00000287598		[Premature chromatid separation trait]	176430	Autosomal dominant	3	Bub1b
15q15.1	15:40694733-40732340	RAD51, RECA, MRMV2, FANCR	RAD51 recombinase	179617	RAD51	5888	ENSG00000051180,ENST00000267868;;;ENST00000267868		Fanconi anemia, complementation group R	617244	Autosomal dominant	3	Rad51
15q15.1	15:40694733-40732340	RAD51, RECA, MRMV2, FANCR	RAD51 recombinase	179617	RAD51	5888	ENSG00000051180,ENST00000267868;;;ENST00000267868		Mirror movements 2	614508	Autosomal dominant	3	Rad51
15q15.1	15:40694733-40732340	RAD51, RECA, MRMV2, FANCR	RAD51 recombinase	179617	RAD51	5888	ENSG00000051180,ENST00000267868;;;ENST00000267868		{Breast cancer, susceptibility to}	114480	Autosomal dominant; Somatic mutation	3	Rad51
15q15.3-q22.1	15:43300001-59000000	HMPS1, CRAC1, CRCS4, DUP15q, C15DUPq	Polyposis syndrome, hereditary mixed 1	601228				duplication of 40kb of 15q resulting in overexpression of GREM1	Polyposis syndrome, hereditary mixed 1	601228	Autosomal dominant	4
15q15.3-q22.1	15:43300001-59000000	HMPS1, CRAC1, CRCS4, DUP15q, C15DUPq	Polyposis syndrome, hereditary mixed 1	601228				duplication of 40kb of 15q resulting in overexpression of GREM1	{Colorectal cancer, susceptibility to, 4}	601228	Autosomal dominant	4
15q23	15:69592200-69695750	PCAT29	Prostate cancer-associated transcript 29, noncoding	616273	PCAT29	104472713	ENSG00000245750,ENST00000560655
15q25.1	15:78565520-78595269	CHRNA5, LNCR2	Cholinergic receptor, neuronal nicotinic, alpha polypeptide-5	118505	CHRNA5	1138	ENSG00000169684,ENST00000299565;;;ENST00000299565		{Lung cancer susceptibility 2}	612052		3	Chrna5
15q25.1	15:78565520-78595269	CHRNA5, LNCR2	Cholinergic receptor, neuronal nicotinic, alpha polypeptide-5	118505	CHRNA5	1138	ENSG00000169684,ENST00000299565;;;ENST00000299565		{Nicotine dependence, susceptibility to}	612052		3	Chrna5
15q25.1	15:78593052-78620996	CHRNA3, LNCR2, PAOD2, BAIPRCK	Cholinergic receptor, neuronal nicotinic, alpha polypeptide-3	118503	CHRNA3	1136	ENSG00000080644,ENST00000326828;;;ENST00000326828		Bladder dysfunction, autonomic, with impaired pupillary reflex and secondary CAKUT	191800	Autosomal recessive	3	Chrna3
15q25.1	15:78593052-78620996	CHRNA3, LNCR2, PAOD2, BAIPRCK	Cholinergic receptor, neuronal nicotinic, alpha polypeptide-3	118503	CHRNA3	1136	ENSG00000080644,ENST00000326828;;;ENST00000326828		{Lung cancer susceptibility 2}	612052		3	Chrna3
15q26.1	15:90388242-90502239	IQGAP1, SAR1	RASGAP-like with IQ motifs (sar1, S. pombe, homolog of)	603379	IQGAP1	8826	ENSG00000140575,ENST00000268182;;;ENST00000268182	amplified in gastric cancer				Iqgap1
16p13.3	16:2275881-2340728	ABCA3, ABC3, SMDP3	ATP-binding cassette-3	601615	ABCA3	21	ENSG00000167972,ENST00000301732;;;ENST00000301732		Surfactant metabolism dysfunction, pulmonary, 3	610921	Autosomal recessive	3	Abca3
16p13.13	16:11819830-11828832	BCAR4	Breast cancer antiestrogen resistance 4	613746	BCAR4	400500	ENSG00000262117,ENST00000573319
16p13.12	16:14435701-14630260	PARN, DAN, DKCB6, PFBMFT4	Polyadenylate-specific ribonuclease	604212	PARN	5073	ENSG00000140694,ENST00000437198;;;ENST00000437198		Dyskeratosis congenita, autosomal recessive 6	616353	Autosomal recessive	3	Parn
16p13.12	16:14435701-14630260	PARN, DAN, DKCB6, PFBMFT4	Polyadenylate-specific ribonuclease	604212	PARN	5073	ENSG00000140694,ENST00000437198;;;ENST00000437198		Pulmonary fibrosis and/or bone marrow failure, telomere-related, 4	616371	Autosomal dominant	3	Parn
16p12.2	16:23603165-23641310	PALB2, FANCN, PNCA3	Partner and localizer of BRCA2	610355	PALB2	79728	ENSG00000083093,ENST00000261584;;;ENST00000261584		Fanconi anemia, complementation group N	610832		3	Palb2
16p12.2	16:23603165-23641310	PALB2, FANCN, PNCA3	Partner and localizer of BRCA2	610355	PALB2	79728	ENSG00000083093,ENST00000261584;;;ENST00000261584		{Breast cancer, susceptibility to}	114480	Autosomal dominant; Somatic mutation	3	Palb2
16p12.2	16:23603165-23641310	PALB2, FANCN, PNCA3	Partner and localizer of BRCA2	610355	PALB2	79728	ENSG00000083093,ENST00000261584;;;ENST00000261584		{Pancreatic cancer, susceptibility to, 3}	613348		3	Palb2
16q22.1	16:66600001-70800000	CRCS9	Colorectal cancer, susceptibility to, 9	612590		100329169		associated with rs9929218	{Colorectal cancer, susceptibility to, 9}	612590		2
16q22.1	16:68737292-68835537	CDH1, UVO, LCAM, ECAD, BCDS1	Cadherin-1 (E-cadherin; uvomorulin)	192090	CDH1	999	ENSG00000039068,ENST00000261769;;;ENST00000261769	near LCAT	Blepharocheilodontic syndrome 1	119580	Autosomal dominant	3	Cdh1
16q22.1	16:68737292-68835537	CDH1, UVO, LCAM, ECAD, BCDS1	Cadherin-1 (E-cadherin; uvomorulin)	192090	CDH1	999	ENSG00000039068,ENST00000261769;;;ENST00000261769	near LCAT	Breast cancer, lobular, somatic	114480		3	Cdh1
16q22.1	16:68737292-68835537	CDH1, UVO, LCAM, ECAD, BCDS1	Cadherin-1 (E-cadherin; uvomorulin)	192090	CDH1	999	ENSG00000039068,ENST00000261769;;;ENST00000261769	near LCAT	Diffuse gastric and lobular breast cancer syndrome with or without cleft lip and/or palate	137215	Autosomal dominant	3	Cdh1
16q22.1	16:68737292-68835537	CDH1, UVO, LCAM, ECAD, BCDS1	Cadherin-1 (E-cadherin; uvomorulin)	192090	CDH1	999	ENSG00000039068,ENST00000261769;;;ENST00000261769	near LCAT	Endometrial carcinoma, somatic	608089		3	Cdh1
16q22.1	16:68737292-68835537	CDH1, UVO, LCAM, ECAD, BCDS1	Cadherin-1 (E-cadherin; uvomorulin)	192090	CDH1	999	ENSG00000039068,ENST00000261769;;;ENST00000261769	near LCAT	Ovarian cancer, somatic	167000		3	Cdh1
16q22.1	16:68737292-68835537	CDH1, UVO, LCAM, ECAD, BCDS1	Cadherin-1 (E-cadherin; uvomorulin)	192090	CDH1	999	ENSG00000039068,ENST00000261769;;;ENST00000261769	near LCAT	{Prostate cancer, susceptibility to}	176807	Autosomal dominant; Somatic mutation	3	Cdh1
16q22.1	16:69709401-69726560	NQO1, DIA4, NMOR1	NAD(P)H dehydrogenase, quinone 1 (diaphorase-4)	125860	NQO1	1728	ENSG00000181019,ENST00000320623;;;ENST00000320623		{Benzene toxicity, susceptibility to}			3	Nqo1
16q22.1	16:69709401-69726560	NQO1, DIA4, NMOR1	NAD(P)H dehydrogenase, quinone 1 (diaphorase-4)	125860	NQO1	1728	ENSG00000181019,ENST00000320623;;;ENST00000320623		{Breast cancer, poor survival after chemotherapy for}			3	Nqo1
16q22.1	16:69709401-69726560	NQO1, DIA4, NMOR1	NAD(P)H dehydrogenase, quinone 1 (diaphorase-4)	125860	NQO1	1728	ENSG00000181019,ENST00000320623;;;ENST00000320623		{Leukemia, post-chemotherapy, susceptibility to}			3	Nqo1
16q22.2-q22.3	16:72782885-73891930	ZFHX3, ATBF1	Zinc finger homeobox 3	104155	ZFHX3	463	ENSG00000140836,ENST00000268489;;;ENST00000268489		Prostate cancer, somatic	176807		3	Zfhx3
16q24.1	16:86510527-86515422	FOXF1, FKHL5, ACDMPV	Forkhead box F1	601089	FOXF1	2294	ENSG00000103241,ENST00000262426;;;ENST00000262426		Alveolar capillary dysplasia with misalignment of pulmonary veins	265380	Autosomal dominant	3	Foxf1
17p13.3	17:1-3400000	BCPR	Breast cancer-related regulator of TP53	113721					Breast cancer			1
17p13.3	17:1830005-1900082	RPA1, PFBMFT6	Replication protein A1, 70kD	179835	RPA1	6117	ENSG00000132383,ENST00000254719;;;ENST00000254719		Pulmonary fibrosis and/or bone marrow failure, telomere-related, 6	619767	Autosomal dominant	3	Rpa1
17p13.3	17:2055103-2063241	HIC1	Hypermethylated in cancer	603825	HIC1	3090	ENSG00000177374,ENST00000619757;;;ENST00000619757					Hic1
17p13.1	17:7668421-7687490	TP53, P53, LFS1 , BCC7, BMFS5	Tumor protein p53	191170	TP53	7157	ENSG00000141510,ENST00000269305;;;ENST00000269305		Bone marrow failure syndrome 5	618165	Autosomal dominant	3	Trp53
17p13.1	17:7668421-7687490	TP53, P53, LFS1 , BCC7, BMFS5	Tumor protein p53	191170	TP53	7157	ENSG00000141510,ENST00000269305;;;ENST00000269305		Breast cancer, somatic	114480		3	Trp53
17p13.1	17:7668421-7687490	TP53, P53, LFS1 , BCC7, BMFS5	Tumor protein p53	191170	TP53	7157	ENSG00000141510,ENST00000269305;;;ENST00000269305		Hepatocellular carcinoma, somatic	114550		3	Trp53
17p13.1	17:7668421-7687490	TP53, P53, LFS1 , BCC7, BMFS5	Tumor protein p53	191170	TP53	7157	ENSG00000141510,ENST00000269305;;;ENST00000269305		Li-Fraumeni syndrome	151623	Autosomal dominant	3	Trp53
17p13.1	17:7668421-7687490	TP53, P53, LFS1 , BCC7, BMFS5	Tumor protein p53	191170	TP53	7157	ENSG00000141510,ENST00000269305;;;ENST00000269305		Nasopharyngeal carcinoma, somatic	607107		3	Trp53
17p13.1	17:7668421-7687490	TP53, P53, LFS1 , BCC7, BMFS5	Tumor protein p53	191170	TP53	7157	ENSG00000141510,ENST00000269305;;;ENST00000269305		Pancreatic cancer, somatic	260350		3	Trp53
17p13.1	17:7668421-7687490	TP53, P53, LFS1 , BCC7, BMFS5	Tumor protein p53	191170	TP53	7157	ENSG00000141510,ENST00000269305;;;ENST00000269305		{Adrenocortical carcinoma, pediatric}	202300	Autosomal dominant	3	Trp53
17p13.1	17:7668421-7687490	TP53, P53, LFS1 , BCC7, BMFS5	Tumor protein p53	191170	TP53	7157	ENSG00000141510,ENST00000269305;;;ENST00000269305		{Basal cell carcinoma 7}	614740	Autosomal dominant	3	Trp53
17p13.1	17:7668421-7687490	TP53, P53, LFS1 , BCC7, BMFS5	Tumor protein p53	191170	TP53	7157	ENSG00000141510,ENST00000269305;;;ENST00000269305		{Choroid plexus papilloma}	260500	Autosomal dominant	3	Trp53
17p13.1	17:7668421-7687490	TP53, P53, LFS1 , BCC7, BMFS5	Tumor protein p53	191170	TP53	7157	ENSG00000141510,ENST00000269305;;;ENST00000269305		{Colorectal cancer}	114500	Autosomal dominant; Somatic mutation	3	Trp53
17p13.1	17:7668421-7687490	TP53, P53, LFS1 , BCC7, BMFS5	Tumor protein p53	191170	TP53	7157	ENSG00000141510,ENST00000269305;;;ENST00000269305		{Glioma susceptibility 1}	137800	Autosomal dominant; Somatic mutation	3	Trp53
17p13.1	17:7668421-7687490	TP53, P53, LFS1 , BCC7, BMFS5	Tumor protein p53	191170	TP53	7157	ENSG00000141510,ENST00000269305;;;ENST00000269305		{Osteosarcoma}	259500	Somatic mutation	3	Trp53
17p12	17:12991612-13018027	ELAC2, HPC2, COXPD17	elaC ribonuclease Z 2	605367	ELAC2	60528	ENSG00000006744,ENST00000338034;;;ENST00000338034	at ~365cR	Combined oxidative phosphorylation deficiency 17	615440	Autosomal recessive	3	Elac2
17p12	17:12991612-13018027	ELAC2, HPC2, COXPD17	elaC ribonuclease Z 2	605367	ELAC2	60528	ENSG00000006744,ENST00000338034;;;ENST00000338034	at ~365cR	{Prostate cancer, hereditary, 2, susceptibility to}	614731		3	Elac2
17p11.2	17:17212212-17237330	FLCN, BHD	Folliculin	607273	FLCN	201163	ENSG00000154803,ENST00000285071;;;ENST00000285071		Birt-Hogg-Dube syndrome	135150	Autosomal dominant	3	Flcn
17p11.2	17:17212212-17237330	FLCN, BHD	Folliculin	607273	FLCN	201163	ENSG00000154803,ENST00000285071;;;ENST00000285071		Colorectal cancer, somatic	114500		3	Flcn
17p11.2	17:17212212-17237330	FLCN, BHD	Folliculin	607273	FLCN	201163	ENSG00000154803,ENST00000285071;;;ENST00000285071		Pneumothorax, primary spontaneous	173600	Autosomal dominant	3	Flcn
17p11.2	17:17212212-17237330	FLCN, BHD	Folliculin	607273	FLCN	201163	ENSG00000154803,ENST00000285071;;;ENST00000285071		Renal carcinoma, chromophobe, somatic	144700		3	Flcn
17q12	17:33500001-39800000	HPC11	Prostate cancer, hereditary, 11	611955				associated with rs4430796 and rs7501939	{Prostate cancer, hereditary, 11}	611955		2
17q12	17:35092221-35119860	RAD51D, RAD51L3, BROVCA4	RAD51 paralog D	602954	RAD51D	5892	ENSG00000185379,ENST00000345365;;;ENST00000345365		{Breast-ovarian cancer, familial, susceptibility to, 4}	614291		3	Rad51d
17q12	17:39688094-39728658	ERBB2, NGL, NEU, HER2, VSCN2	Avian erythroblastic leukemia viral (v-erb-b2) oncogene homolog 2 (neuro/glioblastoma derived oncogene homolog)	164870	ERBB2	2064	ENSG00000141736,ENST00000269571;;;ENST00000269571	mutation identified in 1 VSCN2 family	?Visceral neuropathy, familial, 2, autosomal recessive	619465	Autosomal recessive	3	Erbb2
17q12	17:39688094-39728658	ERBB2, NGL, NEU, HER2, VSCN2	Avian erythroblastic leukemia viral (v-erb-b2) oncogene homolog 2 (neuro/glioblastoma derived oncogene homolog)	164870	ERBB2	2064	ENSG00000141736,ENST00000269571;;;ENST00000269571	mutation identified in 1 VSCN2 family	Adenocarcinoma of lung, somatic	211980		3	Erbb2
17q12	17:39688094-39728658	ERBB2, NGL, NEU, HER2, VSCN2	Avian erythroblastic leukemia viral (v-erb-b2) oncogene homolog 2 (neuro/glioblastoma derived oncogene homolog)	164870	ERBB2	2064	ENSG00000141736,ENST00000269571;;;ENST00000269571	mutation identified in 1 VSCN2 family	Gastric cancer, somatic	613659		3	Erbb2
17q12	17:39688094-39728658	ERBB2, NGL, NEU, HER2, VSCN2	Avian erythroblastic leukemia viral (v-erb-b2) oncogene homolog 2 (neuro/glioblastoma derived oncogene homolog)	164870	ERBB2	2064	ENSG00000141736,ENST00000269571;;;ENST00000269571	mutation identified in 1 VSCN2 family	Glioblastoma, somatic	137800		3	Erbb2
17q12	17:39688094-39728658	ERBB2, NGL, NEU, HER2, VSCN2	Avian erythroblastic leukemia viral (v-erb-b2) oncogene homolog 2 (neuro/glioblastoma derived oncogene homolog)	164870	ERBB2	2064	ENSG00000141736,ENST00000269571;;;ENST00000269571	mutation identified in 1 VSCN2 family	Ovarian cancer, somatic	167000		3	Erbb2
17q21-q22	17:39800001-59500000	HPC9	Prostate cancer, hereditary, 9	610997				max LOD at D17S1820	{Prostate cancer, hereditary, 9}	610997		2
17q21.31	17:43044295-43170327	BRCA1, PSCP, BROVCA1, PNCA4, FANCS	BRCA1 DNA repair-associated protein	113705	BRCA1	672	ENSG00000012048,ENST00000357654;;;ENST00000357654		Fanconi anemia, complementation group S	617883	Autosomal recessive	3	Brca1
17q21.31	17:43044295-43170327	BRCA1, PSCP, BROVCA1, PNCA4, FANCS	BRCA1 DNA repair-associated protein	113705	BRCA1	672	ENSG00000012048,ENST00000357654;;;ENST00000357654		{Breast-ovarian cancer, familial, 1}	604370	Autosomal dominant; Multifactorial	3	Brca1
17q21.31	17:43044295-43170327	BRCA1, PSCP, BROVCA1, PNCA4, FANCS	BRCA1 DNA repair-associated protein	113705	BRCA1	672	ENSG00000012048,ENST00000357654;;;ENST00000357654		{Pancreatic cancer, susceptibility to, 4}	614320		3	Brca1
17q21.32	17:48724763-48728750	HOXB13, HPC9	Homeobox B13	604607	HOXB13	10481	ENSG00000159184,ENST00000290295;;;ENST00000290295		{Prostate cancer, hereditary, 9}	610997		3	Hoxb13
17q21.33	17:49404052-49414882	PHB1	Prohibitin 1	176705	PHB1	5245	ENSG00000167085,ENST00000300408;;;ENST00000300408		{Breast cancer, susceptibility to}	114480	Autosomal dominant; Somatic mutation	3	Phb
17q21.33	17:50056110-50090481	ITGA3, CD49C, GAPB3, JEB7	Integrin, alpha-3	605025	ITGA3	3675	ENSG00000005884,ENST00000320031;;;ENST00000320031		Epidermolysis bullosa, junctional 7, with interstitial lung disease and nephrotic syndrome	614748	Autosomal recessive	3	Itga3
17q22	17:58269855-58280935	MPO	Myeloperoxidase	606989	MPO	4353	ENSG00000005381,ENST00000225275;;;ENST00000225275	translocated in t(15;17)(q22;q11.2)	Myeloperoxidase deficiency	254600	Autosomal recessive	3	Mpo
17q22	17:58269855-58280935	MPO	Myeloperoxidase	606989	MPO	4353	ENSG00000005381,ENST00000225275;;;ENST00000225275	translocated in t(15;17)(q22;q11.2)	{Alzheimer disease, susceptibility to}	104300	Autosomal dominant	3	Mpo
17q22	17:58269855-58280935	MPO	Myeloperoxidase	606989	MPO	4353	ENSG00000005381,ENST00000225275;;;ENST00000225275	translocated in t(15;17)(q22;q11.2)	{Lung cancer, protection against, in smokers}			3	Mpo
17q22	17:58352500-58417534	RNF43, RNF124, SSPCS	Ring finger protein 43	612482	RNF43	54894	ENSG00000108375,ENST00000407977;;;ENST00000407977		Sessile serrated polyposis cancer syndrome	617108	Autosomal dominant	3	Rnf43
17q22	17:58692573-58735611	RAD51C, FANCO, BROVCA3	RAD52 paralog C	602774	RAD51C	5889	ENSG00000108384,ENST00000337432;;;ENST00000337432		Fanconi anemia, complementation group O	613390	Autosomal recessive	3	Rad51c
17q22	17:58692573-58735611	RAD51C, FANCO, BROVCA3	RAD52 paralog C	602774	RAD51C	5889	ENSG00000108384,ENST00000337432;;;ENST00000337432		{Breast-ovarian cancer, familial, susceptibility to, 3}	613399		3	Rad51c
17q23.2	17:60600193-60666280	PPM1D, WIP1, JDVS	Protein phosphatase, magnesium-dependent, 1, delta isoform	605100	PPM1D	8493	ENSG00000170836,ENST00000305921;;;ENST00000305921	amplified in breast cancer	Breast cancer, somatic	114480		3	Ppm1d
17q23.2	17:60600193-60666280	PPM1D, WIP1, JDVS	Protein phosphatase, magnesium-dependent, 1, delta isoform	605100	PPM1D	8493	ENSG00000170836,ENST00000305921;;;ENST00000305921	amplified in breast cancer	Jansen de Vries syndrome	617450	Autosomal dominant	3	Ppm1d
17q23.2	17:61452422-61485110	TBX4, ICPPS, PAPPAS	T-box 4	601719	TBX4	9496	ENSG00000121075,ENST00000644296;;;ENST00000644296		Amelia, posterior, with pelvic and pulmonary hypoplasia syndrome	601360	Autosomal recessive	3	Tbx4
17q23.2	17:61452422-61485110	TBX4, ICPPS, PAPPAS	T-box 4	601719	TBX4	9496	ENSG00000121075,ENST00000644296;;;ENST00000644296		Ischiocoxopodopatellar syndrome with or without pulmonary arterial hypertension	147891	Autosomal dominant	3	Tbx4
17q23.2	17:61679139-61863528	BRIP1, BACH1, FANCJ	BRCA1-associated C-terminal helicase 1	605882	BRIP1	83990	ENSG00000136492,ENST00000259008;;;ENST00000259008	?or 17q23	Fanconi anemia, complementation group J	609054		3	Brip1
17q23.2	17:61679139-61863528	BRIP1, BACH1, FANCJ	BRCA1-associated C-terminal helicase 1	605882	BRIP1	83990	ENSG00000136492,ENST00000259008;;;ENST00000259008	?or 17q23	{Breast cancer, early-onset, susceptibility to}	114480	Autosomal dominant; Somatic mutation	3	Brip1
17q24.1	17:65528563-65561648	AXIN2, ODCRCS	Axis inhibitor 2 (conductin, mouse, homolog of)	604025	AXIN2	8313	ENSG00000168646,ENST00000307078;;;ENST00000307078		Colorectal cancer, somatic	114500		3	Axin2
17q24.1	17:65528563-65561648	AXIN2, ODCRCS	Axis inhibitor 2 (conductin, mouse, homolog of)	604025	AXIN2	8313	ENSG00000168646,ENST00000307078;;;ENST00000307078		Oligodontia-colorectal cancer syndrome	608615	Autosomal dominant	3	Axin2
SLC2A1	Solute Carrier Family 2 Member 1	Protein Coding	60	GC01M042925	32.9723	https://www.genecards.org/cgi-bin/carddisp.pl?gene=SLC2A1
CCL5	C-C Motif Chemokine Ligand 5	Protein Coding	51	GC17M035871	32.8734	https://www.genecards.org/cgi-bin/carddisp.pl?gene=CCL5
SNAI1	Snail Family Transcriptional Repressor 1	Protein Coding	51	GC20P049982	32.8068	https://www.genecards.org/cgi-bin/carddisp.pl?gene=SNAI1
HPC14	Prostate Cancer, Hereditary, 14	Genetic Locus	2	GC11U901301	32.7921	https://www.genecards.org/cgi-bin/carddisp.pl?gene=HPC14
BMP2	Bone Morphogenetic Protein 2	Protein Coding	53	GC20P006767	32.7833	https://www.genecards.org/cgi-bin/carddisp.pl?gene=BMP2
MIR30A	MicroRNA 30a	RNA Gene	22	GC06M071403	32.759	https://www.genecards.org/cgi-bin/carddisp.pl?gene=MIR30A
MCL1	MCL1 Apoptosis Regulator, BCL2 Family Member	Protein Coding	55	GC01M153178	32.73	https://www.genecards.org/cgi-bin/carddisp.pl?gene=MCL1
FGF10	Fibroblast Growth Factor 10	Protein Coding	53	GC05M044340	32.7238	https://www.genecards.org/cgi-bin/carddisp.pl?gene=FGF10
MMP14	Matrix Metallopeptidase 14	Protein Coding	57	GC14P036230	32.7145	https://www.genecards.org/cgi-bin/carddisp.pl?gene=MMP14
RB1CC1	RB1 Inducible Coiled-Coil 1	Protein Coding	48	GC08M052622	32.6602	https://www.genecards.org/cgi-bin/carddisp.pl?gene=RB1CC1
HMGB1	High Mobility Group Box 1	Protein Coding	54	GC13M030456	32.6557	https://www.genecards.org/cgi-bin/carddisp.pl?gene=HMGB1
CHGA	Chromogranin A	Protein Coding	50	GC14P092953	32.6537	https://www.genecards.org/cgi-bin/carddisp.pl?gene=CHGA
VIM	Vimentin	Protein Coding	57	GC10P017227	32.5869	https://www.genecards.org/cgi-bin/carddisp.pl?gene=VIM
CYCS	Cytochrome C, Somatic	Protein Coding	55	GC07M025118	32.5254	https://www.genecards.org/cgi-bin/carddisp.pl?gene=CYCS
HPC10	Prostate Cancer, Hereditary, 10	Genetic Locus	2	GC08U901117	32.4865	https://www.genecards.org/cgi-bin/carddisp.pl?gene=HPC10
SNAI2	Snail Family Transcriptional Repressor 2	Protein Coding	51	GC08M048917	32.4617	https://www.genecards.org/cgi-bin/carddisp.pl?gene=SNAI2
LNCR4	Lung Cancer Susceptibility 4	Genetic Locus	2	GC06U901642	32.4399	https://www.genecards.org/cgi-bin/carddisp.pl?gene=LNCR4
DDB2	Damage Specific DNA Binding Protein 2	Protein Coding	53	GC11P047237	32.4372	https://www.genecards.org/cgi-bin/carddisp.pl?gene=DDB2
HPC5	Prostate Cancer, Hereditary, 5	Genetic Locus	2	GC03U900622	32.339	https://www.genecards.org/cgi-bin/carddisp.pl?gene=HPC5
NME1	NME/NM23 Nucleoside Diphosphate Kinase 1	Protein Coding	51	GC17P067365	32.3329	https://www.genecards.org/cgi-bin/carddisp.pl?gene=NME1
HPC6	Prostate Cancer, Susceptibility To	Genetic Locus	2	GC22U900503	32.2941	https://www.genecards.org/cgi-bin/carddisp.pl?gene=HPC6
XIAP	X-Linked Inhibitor Of Apoptosis	Protein Coding	59	GC0XP123859	32.2009	https://www.genecards.org/cgi-bin/carddisp.pl?gene=XIAP
IL13	Interleukin 13	Protein Coding	50	GC05P132656	32.1619	https://www.genecards.org/cgi-bin/carddisp.pl?gene=IL13
HPC7	Prostate Cancer, Hereditary, 7	Genetic Locus	2	GC15U901009	32.1116	https://www.genecards.org/cgi-bin/carddisp.pl?gene=HPC7
CYP2E1	Cytochrome P450 Family 2 Subfamily E Member 1	Protein Coding	52	GC10P133520	32.0859	https://www.genecards.org/cgi-bin/carddisp.pl?gene=CYP2E1
PARN	Poly(A)-Specific Ribonuclease	Protein Coding	52	GC16M014435	32.049	https://www.genecards.org/cgi-bin/carddisp.pl?gene=PARN
CYP19A1	Cytochrome P450 Family 19 Subfamily A Member 1	Protein Coding	55	GC15M051208	32.0447	https://www.genecards.org/cgi-bin/carddisp.pl?gene=CYP19A1
MIR23A	MicroRNA 23a	RNA Gene	23	GC19M014851	31.9721	https://www.genecards.org/cgi-bin/carddisp.pl?gene=MIR23A
PDGFRL	Platelet Derived Growth Factor Receptor Like	Protein Coding	50	GC08P017576	31.958	https://www.genecards.org/cgi-bin/carddisp.pl?gene=PDGFRL
BMP4	Bone Morphogenetic Protein 4	Protein Coding	55	GC14M053949	31.929	https://www.genecards.org/cgi-bin/carddisp.pl?gene=BMP4
NOS2	Nitric Oxide Synthase 2	Protein Coding	56	GC17M027756	31.9286	https://www.genecards.org/cgi-bin/carddisp.pl?gene=NOS2
HPC15	Prostate Cancer, Hereditary, 15	Genetic Locus	2	GC19U901018	31.9233	https://www.genecards.org/cgi-bin/carddisp.pl?gene=HPC15
ENG	Endoglin	Protein Coding	55	GC09M127815	31.8264	https://www.genecards.org/cgi-bin/carddisp.pl?gene=ENG
APEX1	Apurinic/Apyrimidinic Endodeoxyribonuclease 1	Protein Coding	52	GC14P020455	31.8006	https://www.genecards.org/cgi-bin/carddisp.pl?gene=APEX1
FOXP3	Forkhead Box P3	Protein Coding	53	GC0XM049250	31.7969	https://www.genecards.org/cgi-bin/carddisp.pl?gene=FOXP3
RAC1	Rac Family Small GTPase 1	Protein Coding	55	GC07P006377	31.7345	https://www.genecards.org/cgi-bin/carddisp.pl?gene=RAC1
DPYD	Dihydropyrimidine Dehydrogenase	Protein Coding	59	GC01M097015	31.607	https://www.genecards.org/cgi-bin/carddisp.pl?gene=DPYD
DNMT3B	DNA Methyltransferase 3 Beta	Protein Coding	57	GC20P032762	31.5944	https://www.genecards.org/cgi-bin/carddisp.pl?gene=DNMT3B
PLAUR	Plasminogen Activator, Urokinase Receptor	Protein Coding	52	GC19M043646	31.5832	https://www.genecards.org/cgi-bin/carddisp.pl?gene=PLAUR
ZEB1	Zinc Finger E-Box Binding Homeobox 1	Protein Coding	56	GC10P031318	31.5523	https://www.genecards.org/cgi-bin/carddisp.pl?gene=ZEB1
AIP	Aryl Hydrocarbon Receptor Interacting Protein	Protein Coding	50	GC11P067468	31.4899	https://www.genecards.org/cgi-bin/carddisp.pl?gene=AIP
TYMP	Thymidine Phosphorylase	Protein Coding	54	GC22M050525	31.4729	https://www.genecards.org/cgi-bin/carddisp.pl?gene=TYMP
SERPINE1	Serpin Family E Member 1	Protein Coding	57	GC07P101127	31.4573	https://www.genecards.org/cgi-bin/carddisp.pl?gene=SERPINE1
KRT18	Keratin 18	Protein Coding	56	GC12P052948	31.4537	https://www.genecards.org/cgi-bin/carddisp.pl?gene=KRT18
PLK1	Polo Like Kinase 1	Protein Coding	58	GC16P024836	31.4269	https://www.genecards.org/cgi-bin/carddisp.pl?gene=PLK1
PVT1	Pvt1 Oncogene	RNA Gene	28	GC08P127897	31.4138	https://www.genecards.org/cgi-bin/carddisp.pl?gene=PVT1
CASC2	Cancer Susceptibility 2	RNA Gene	29	GC10P118046	31.3819	https://www.genecards.org/cgi-bin/carddisp.pl?gene=CASC2
IDH2	Isocitrate Dehydrogenase (NADP(+)) 2	Protein Coding	60	GC15M090083	31.3287	https://www.genecards.org/cgi-bin/carddisp.pl?gene=IDH2
CREB1	CAMP Responsive Element Binding Protein 1	Protein Coding	56	GC02P207529	31.1753	https://www.genecards.org/cgi-bin/carddisp.pl?gene=CREB1
PRKCA	Protein Kinase C Alpha	Protein Coding	57	GC17P066302	31.1022	https://www.genecards.org/cgi-bin/carddisp.pl?gene=PRKCA
GATA2	GATA Binding Protein 2	Protein Coding	55	GC03M128479	31.0925	https://www.genecards.org/cgi-bin/carddisp.pl?gene=GATA2
MIR224	MicroRNA 224	RNA Gene	19	GC0XM151958	31.0905	https://www.genecards.org/cgi-bin/carddisp.pl?gene=MIR224
FGF7	Fibroblast Growth Factor 7	Protein Coding	50	GC15P049423	31.0556	https://www.genecards.org/cgi-bin/carddisp.pl?gene=FGF7
MUC5AC	Mucin 5AC, Oligomeric Mucus/Gel-Forming	Protein Coding	46	GC11P002278	31.0416	https://www.genecards.org/cgi-bin/carddisp.pl?gene=MUC5AC
LNCR1	Lung Cancer 1	Genetic Locus	3	GC06U900729	31.0119	https://www.genecards.org/cgi-bin/carddisp.pl?gene=LNCR1
ETV6	ETS Variant Transcription Factor 6	Protein Coding	52	GC12P011649	30.9854	https://www.genecards.org/cgi-bin/carddisp.pl?gene=ETV6
KRT20	Keratin 20	Protein Coding	46	GC17M040875	30.9683	https://www.genecards.org/cgi-bin/carddisp.pl?gene=KRT20
PROM1	Prominin 1	Protein Coding	53	GC04M015965	30.9096	https://www.genecards.org/cgi-bin/carddisp.pl?gene=PROM1
NRG1	Neuregulin 1	Protein Coding	55	GC08P031639	30.8102	https://www.genecards.org/cgi-bin/carddisp.pl?gene=NRG1
DROSHA	Drosha Ribonuclease III	Protein Coding	51	GC05M031401	30.8008	https://www.genecards.org/cgi-bin/carddisp.pl?gene=DROSHA
SERPINA3	Serpin Family A Member 3	Protein Coding	50	GC14P094612	30.7599	https://www.genecards.org/cgi-bin/carddisp.pl?gene=SERPINA3
MIR215	MicroRNA 215	RNA Gene	22	GC01M220117	30.7416	https://www.genecards.org/cgi-bin/carddisp.pl?gene=MIR215
MPO	Myeloperoxidase	Protein Coding	59	GC17M058269	30.7349	https://www.genecards.org/cgi-bin/carddisp.pl?gene=MPO
CCNB1	Cyclin B1	Protein Coding	53	GC05P069167	30.6767	https://www.genecards.org/cgi-bin/carddisp.pl?gene=CCNB1
CHEK1	Checkpoint Kinase 1	Protein Coding	56	GC11P125625	30.6431	https://www.genecards.org/cgi-bin/carddisp.pl?gene=CHEK1
CADM1	Cell Adhesion Molecule 1	Protein Coding	51	GC11M115169	30.641	https://www.genecards.org/cgi-bin/carddisp.pl?gene=CADM1
HSPB1	Heat Shock Protein Family B (Small) Member 1	Protein Coding	59	GC07P076302	30.5886	https://www.genecards.org/cgi-bin/carddisp.pl?gene=HSPB1
PHOX2B	Paired Like Homeobox 2B	Protein Coding	51	GC04M041746	30.5277	https://www.genecards.org/cgi-bin/carddisp.pl?gene=PHOX2B
CKS1B	CDC28 Protein Kinase Regulatory Subunit 1B	Protein Coding	48	GC01P154974	30.5157	https://www.genecards.org/cgi-bin/carddisp.pl?gene=CKS1B
MVP	Major Vault Protein	Protein Coding	47	GC16P043804	30.4872	https://www.genecards.org/cgi-bin/carddisp.pl?gene=MVP
MT-CO1	Mitochondrially Encoded Cytochrome C Oxidase I	Protein Coding	38	GCMTP005906	30.4579	https://www.genecards.org/cgi-bin/carddisp.pl?gene=MT-CO1
BIRC3	Baculoviral IAP Repeat Containing 3	Protein Coding	53	GC11P102317	30.4354	https://www.genecards.org/cgi-bin/carddisp.pl?gene=BIRC3
CDKN1C	Cyclin Dependent Kinase Inhibitor 1C	Protein Coding	52	GC11M005012	30.2931	https://www.genecards.org/cgi-bin/carddisp.pl?gene=CDKN1C
MIR199A1	MicroRNA 199a-1	RNA Gene	22	GC19M010817	30.2886	https://www.genecards.org/cgi-bin/carddisp.pl?gene=MIR199A1
PDGFB	Platelet Derived Growth Factor Subunit B	Protein Coding	58	GC22M064567	30.2015	https://www.genecards.org/cgi-bin/carddisp.pl?gene=PDGFB
U2AF1	U2 Small Nuclear RNA Auxiliary Factor 1	Protein Coding	50	GC21M043092	30.1605	https://www.genecards.org/cgi-bin/carddisp.pl?gene=U2AF1
CCNA2	Cyclin A2	Protein Coding	52	GC04M121816	30.1192	https://www.genecards.org/cgi-bin/carddisp.pl?gene=CCNA2
AXIN1	Axin 1	Protein Coding	53	GC16M000287	30.0636	https://www.genecards.org/cgi-bin/carddisp.pl?gene=AXIN1
IGF2R	Insulin Like Growth Factor 2 Receptor	Protein Coding	52	GC06P159969	30.0487	https://www.genecards.org/cgi-bin/carddisp.pl?gene=IGF2R
PCAT1	Prostate Cancer Associated Transcript 1	RNA Gene	20	GC08P126553	29.9484	https://www.genecards.org/cgi-bin/carddisp.pl?gene=PCAT1
HLA-A	Major Histocompatibility Complex, Class I, A	Protein Coding	52	GC06P096057	29.9133	https://www.genecards.org/cgi-bin/carddisp.pl?gene=HLA-A
ING1	Inhibitor Of Growth Family Member 1	Protein Coding	50	GC13P110712	29.8343	https://www.genecards.org/cgi-bin/carddisp.pl?gene=ING1
CHRNA5	Cholinergic Receptor Nicotinic Alpha 5 Subunit	Protein Coding	51	GC15P078565	29.7796	https://www.genecards.org/cgi-bin/carddisp.pl?gene=CHRNA5
MIR191	MicroRNA 191	RNA Gene	24	GC03M051845	29.7769	https://www.genecards.org/cgi-bin/carddisp.pl?gene=MIR191
CEACAM6	CEA Cell Adhesion Molecule 6	Protein Coding	48	GC19P041750	29.7732	https://www.genecards.org/cgi-bin/carddisp.pl?gene=CEACAM6
KIF1B	Kinesin Family Member 1B	Protein Coding	51	GC01P010210	29.6974	https://www.genecards.org/cgi-bin/carddisp.pl?gene=KIF1B
FOS	Fos Proto-Oncogene, AP-1 Transcription Factor Subunit	Protein Coding	57	GC14P075278	29.6354	https://www.genecards.org/cgi-bin/carddisp.pl?gene=FOS
TPX2	TPX2 Microtubule Nucleation Factor	Protein Coding	48	GC20P031739	29.6052	https://www.genecards.org/cgi-bin/carddisp.pl?gene=TPX2
HDAC1	Histone Deacetylase 1	Protein Coding	57	GC01P032292	29.603	https://www.genecards.org/cgi-bin/carddisp.pl?gene=HDAC1
FOXO1	Forkhead Box O1	Protein Coding	56	GC13M040555	29.6007	https://www.genecards.org/cgi-bin/carddisp.pl?gene=FOXO1
NPM1	Nucleophosmin 1	Protein Coding	57	GC05P171387	29.576	https://www.genecards.org/cgi-bin/carddisp.pl?gene=NPM1
PDPN	Podoplanin	Protein Coding	48	GC01P013583	29.5302	https://www.genecards.org/cgi-bin/carddisp.pl?gene=PDPN
FGFR4	Fibroblast Growth Factor Receptor 4	Protein Coding	59	GC05P177086	29.5177	https://www.genecards.org/cgi-bin/carddisp.pl?gene=FGFR4
HLA-G	Major Histocompatibility Complex, Class I, G	Protein Coding	50	GC06P096047	29.5094	https://www.genecards.org/cgi-bin/carddisp.pl?gene=HLA-G
AREG	Amphiregulin	Protein Coding	50	GC04P074445	29.4989	https://www.genecards.org/cgi-bin/carddisp.pl?gene=AREG
CHRNA3	Cholinergic Receptor Nicotinic Alpha 3 Subunit	Protein Coding	52	GC15M126124	29.49	https://www.genecards.org/cgi-bin/carddisp.pl?gene=CHRNA3
VDR	Vitamin D Receptor	Protein Coding	56	GC12M047841	29.4128	https://www.genecards.org/cgi-bin/carddisp.pl?gene=VDR
LOX	Lysyl Oxidase	Protein Coding	54	GC05M122063	29.3765	https://www.genecards.org/cgi-bin/carddisp.pl?gene=LOX
RBBP8	RB Binding Protein 8, Endonuclease	Protein Coding	50	GC18P022798	29.3631	https://www.genecards.org/cgi-bin/carddisp.pl?gene=RBBP8
FANCD2	FA Complementation Group D2	Protein Coding	52	GC03P010026	29.3336	https://www.genecards.org/cgi-bin/carddisp.pl?gene=FANCD2
CHUK	Component Of Inhibitor Of Nuclear Factor Kappa B Kinase Complex	Protein Coding	58	GC10M100217	29.3306	https://www.genecards.org/cgi-bin/carddisp.pl?gene=CHUK
B3GALT6	Beta-1,3-Galactosyltransferase 6	Protein Coding	46	GC01P001232	29.3254	https://www.genecards.org/cgi-bin/carddisp.pl?gene=B3GALT6
RABL3	RAB, Member Of RAS Oncogene Family Like 3	Protein Coding	42	GC03M120686	29.3194	https://www.genecards.org/cgi-bin/carddisp.pl?gene=RABL3
PKHD1	PKHD1 Ciliary IPT Domain Containing Fibrocystin/Polyductin	Protein Coding	45	GC06M075258	29.2729	https://www.genecards.org/cgi-bin/carddisp.pl?gene=PKHD1
HERC2	HECT And RLD Domain Containing E3 Ubiquitin Protein Ligase 2	Protein Coding	51	GC15M028111	29.2711	https://www.genecards.org/cgi-bin/carddisp.pl?gene=HERC2
CDKN2B-AS1	CDKN2B Antisense RNA 1	RNA Gene	26	GC09P021994	29.2293	https://www.genecards.org/cgi-bin/carddisp.pl?gene=CDKN2B-AS1
AKT3	AKT Serine/Threonine Kinase 3	Protein Coding	61	GC01M243488	29.2068	https://www.genecards.org/cgi-bin/carddisp.pl?gene=AKT3
H2AC18	H2A Clustered Histone 18	Protein Coding	35	GC01M153135	29.1985	https://www.genecards.org/cgi-bin/carddisp.pl?gene=H2AC18
HSPA5	Heat Shock Protein Family A (Hsp70) Member 5	Protein Coding	55	GC09M125234	29.19	https://www.genecards.org/cgi-bin/carddisp.pl?gene=HSPA5
NQO2	N-Ribosyldihydronicotinamide:Quinone Reductase 2	Protein Coding	51	GC06P003374	29.1864	https://www.genecards.org/cgi-bin/carddisp.pl?gene=NQO2
MMP3	Matrix Metallopeptidase 3	Protein Coding	57	GC11M102835	29.1174	https://www.genecards.org/cgi-bin/carddisp.pl?gene=MMP3
NEAT1	Nuclear Paraspeckle Assembly Transcript 1	RNA Gene	28	GC11P071405	29.1004	https://www.genecards.org/cgi-bin/carddisp.pl?gene=NEAT1
LCAL1	Lung Cancer Associated LncRNA 1	RNA Gene	14	GC06M079274	29.0582	https://www.genecards.org/cgi-bin/carddisp.pl?gene=LCAL1
EDN1	Endothelin 1	Protein Coding	55	GC06P012256	29.0547	https://www.genecards.org/cgi-bin/carddisp.pl?gene=EDN1
EPHA2	EPH Receptor A2	Protein Coding	60	GC01M016124	29.0537	https://www.genecards.org/cgi-bin/carddisp.pl?gene=EPHA2
KRT8	Keratin 8	Protein Coding	53	GC12M052897	29.0408	https://www.genecards.org/cgi-bin/carddisp.pl?gene=KRT8
B2M	Beta-2-Microglobulin	Protein Coding	56	GC15P044711	29.0365	https://www.genecards.org/cgi-bin/carddisp.pl?gene=B2M
WRAP53	WD Repeat Containing Antisense To TP53	Protein Coding	47	GC17P012069	29.0272	https://www.genecards.org/cgi-bin/carddisp.pl?gene=WRAP53
TIMP2	TIMP Metallopeptidase Inhibitor 2	Protein Coding	48	GC17M078852	29.0026	https://www.genecards.org/cgi-bin/carddisp.pl?gene=TIMP2
RUNX3	RUNX Family Transcription Factor 3	Protein Coding	50	GC01M024899	28.9111	https://www.genecards.org/cgi-bin/carddisp.pl?gene=RUNX3
SFTA3	Surfactant Associated 3	RNA Gene	36	GC14M036474	28.8939	https://www.genecards.org/cgi-bin/carddisp.pl?gene=SFTA3
MITF	Melanocyte Inducing Transcription Factor	Protein Coding	55	GC03P069788	28.8828	https://www.genecards.org/cgi-bin/carddisp.pl?gene=MITF
IL1A	Interleukin 1 Alpha	Protein Coding	52	GC02M112773	28.8721	https://www.genecards.org/cgi-bin/carddisp.pl?gene=IL1A
CCNE1	Cyclin E1	Protein Coding	55	GC19P029811	28.8313	https://www.genecards.org/cgi-bin/carddisp.pl?gene=CCNE1
CYP2D6	Cytochrome P450 Family 2 Subfamily D Member 6	Protein Coding	53	GC22M042126	28.8269	https://www.genecards.org/cgi-bin/carddisp.pl?gene=CYP2D6
SOS1	SOS Ras/Rac Guanine Nucleotide Exchange Factor 1	Protein Coding	56	GC02M039075	28.8032	https://www.genecards.org/cgi-bin/carddisp.pl?gene=SOS1
GJA1	Gap Junction Protein Alpha 1	Protein Coding	57	GC06P121436	28.7983	https://www.genecards.org/cgi-bin/carddisp.pl?gene=GJA1
CDH2	Cadherin 2	Protein Coding	59	GC18M028543	28.7595	https://www.genecards.org/cgi-bin/carddisp.pl?gene=CDH2
TIMP3	TIMP Metallopeptidase Inhibitor 3	Protein Coding	50	GC22P047302	28.7557	https://www.genecards.org/cgi-bin/carddisp.pl?gene=TIMP3
LOC109504725	Androgen Receptor Repeat Instability Region	Functional Element	4	GC0XP067546	28.7377	https://www.genecards.org/cgi-bin/carddisp.pl?gene=LOC109504725
DMD	Dystrophin	Protein Coding	52	GC0XM031097	28.684	https://www.genecards.org/cgi-bin/carddisp.pl?gene=DMD
RARA	Retinoic Acid Receptor Alpha	Protein Coding	57	GC17P040309	28.6745	https://www.genecards.org/cgi-bin/carddisp.pl?gene=RARA
ELANE	Elastase, Neutrophil Expressed	Protein Coding	58	GC19P004053	28.6668	https://www.genecards.org/cgi-bin/carddisp.pl?gene=ELANE
TRIP13	Thyroid Hormone Receptor Interactor 13	Protein Coding	47	GC05P000892	28.6645	https://www.genecards.org/cgi-bin/carddisp.pl?gene=TRIP13
THBS1	Thrombospondin 1	Protein Coding	52	GC15P039581	28.6255	https://www.genecards.org/cgi-bin/carddisp.pl?gene=THBS1
CFLAR	CASP8 And FADD Like Apoptosis Regulator	Protein Coding	51	GC02P201126	28.6117	https://www.genecards.org/cgi-bin/carddisp.pl?gene=CFLAR
MIR449A	MicroRNA 449a	RNA Gene	23	GC05M055171	28.6087	https://www.genecards.org/cgi-bin/carddisp.pl?gene=MIR449A
CEACAM3	CEA Cell Adhesion Molecule 3	Protein Coding	49	GC19P041796	28.5996	https://www.genecards.org/cgi-bin/carddisp.pl?gene=CEACAM3
SYP	Synaptophysin	Protein Coding	52	GC0XM049187	28.5597	https://www.genecards.org/cgi-bin/carddisp.pl?gene=SYP
GAPDH	Glyceraldehyde-3-Phosphate Dehydrogenase	Protein Coding	57	GC12P024813	28.5535	https://www.genecards.org/cgi-bin/carddisp.pl?gene=GAPDH
MIR181B1	MicroRNA 181b-1	RNA Gene	22	GC01M198858	28.5499	https://www.genecards.org/cgi-bin/carddisp.pl?gene=MIR181B1
YAP1	Yes1 Associated Transcriptional Regulator	Protein Coding	55	GC11P102110	28.5211	https://www.genecards.org/cgi-bin/carddisp.pl?gene=YAP1
GPC3	Glypican 3	Protein Coding	53	GC0XM133535	28.5094	https://www.genecards.org/cgi-bin/carddisp.pl?gene=GPC3
LGALS3	Galectin 3	Protein Coding	52	GC14P055124	28.4375	https://www.genecards.org/cgi-bin/carddisp.pl?gene=LGALS3
CYP3A4	Cytochrome P450 Family 3 Subfamily A Member 4	Protein Coding	56	GC07M099759	28.4328	https://www.genecards.org/cgi-bin/carddisp.pl?gene=CYP3A4
TGFB2	Transforming Growth Factor Beta 2	Protein Coding	58	GC01P218345	28.3988	https://www.genecards.org/cgi-bin/carddisp.pl?gene=TGFB2
MYCL	MYCL Proto-Oncogene, BHLH Transcription Factor	Protein Coding	44	GC01M039895	28.3848	https://www.genecards.org/cgi-bin/carddisp.pl?gene=MYCL
TMEM127	Transmembrane Protein 127	Protein Coding	46	GC02M096248	28.3712	https://www.genecards.org/cgi-bin/carddisp.pl?gene=TMEM127
PTHLH	Parathyroid Hormone Like Hormone	Protein Coding	52	GC12M027959	28.3209	https://www.genecards.org/cgi-bin/carddisp.pl?gene=PTHLH
PKM	Pyruvate Kinase M1/2	Protein Coding	56	GC15M072199	28.2987	https://www.genecards.org/cgi-bin/carddisp.pl?gene=PKM
BMI1	BMI1 Proto-Oncogene, Polycomb Ring Finger	Protein Coding	50	GC10P022326	28.2426	https://www.genecards.org/cgi-bin/carddisp.pl?gene=BMI1
GSTM3	Glutathione S-Transferase Mu 3	Protein Coding	53	GC01M109733	28.2187	https://www.genecards.org/cgi-bin/carddisp.pl?gene=GSTM3
CTSB	Cathepsin B	Protein Coding	59	GC08M011842	28.2092	https://www.genecards.org/cgi-bin/carddisp.pl?gene=CTSB
SPARC	Secreted Protein Acidic And Cysteine Rich	Protein Coding	56	GC05M151661	28.2065	https://www.genecards.org/cgi-bin/carddisp.pl?gene=SPARC
PRKDC	Protein Kinase, DNA-Activated, Catalytic Subunit	Protein Coding	57	GC08M047773	28.1932	https://www.genecards.org/cgi-bin/carddisp.pl?gene=PRKDC
FASN	Fatty Acid Synthase	Protein Coding	55	GC17M082078	28.1862	https://www.genecards.org/cgi-bin/carddisp.pl?gene=FASN
LOC107303340	3p25 Von Hippel-Lindau Tumor Suppressor, E3 Ubiquitin Protein Ligase Alu-Mediated Recombination Region	Functional Element	4	GC03P014001	28.1674	https://www.genecards.org/cgi-bin/carddisp.pl?gene=LOC107303340
IL2RA	Interleukin 2 Receptor Subunit Alpha	Protein Coding	57	GC10M006010	28.1138	https://www.genecards.org/cgi-bin/carddisp.pl?gene=IL2RA
BMPR2	Bone Morphogenetic Protein Receptor Type 2	Protein Coding	57	GC02P202376	28.0681	https://www.genecards.org/cgi-bin/carddisp.pl?gene=BMPR2
EDNRA	Endothelin Receptor Type A	Protein Coding	56	GC04P147480	28.0341	https://www.genecards.org/cgi-bin/carddisp.pl?gene=EDNRA
ACE	Angiotensin I Converting Enzyme	Protein Coding	59	GC17P063477	27.9834	https://www.genecards.org/cgi-bin/carddisp.pl?gene=ACE
TNFRSF1A	TNF Receptor Superfamily Member 1A	Protein Coding	57	GC12M006328	27.9805	https://www.genecards.org/cgi-bin/carddisp.pl?gene=TNFRSF1A
RAD54B	RAD54 Homolog B	Protein Coding	49	GC08M094371	27.973	https://www.genecards.org/cgi-bin/carddisp.pl?gene=RAD54B
FOXM1	Forkhead Box M1	Protein Coding	50	GC12M002857	27.9615	https://www.genecards.org/cgi-bin/carddisp.pl?gene=FOXM1
FOXO3	Forkhead Box O3	Protein Coding	53	GC06P108559	27.9292	https://www.genecards.org/cgi-bin/carddisp.pl?gene=FOXO3
MT-CYB	Mitochondrially Encoded Cytochrome B	Protein Coding	38	GCMTP014749	27.9068	https://www.genecards.org/cgi-bin/carddisp.pl?gene=MT-CYB
MIR193A	MicroRNA 193a	RNA Gene	22	GC17P031559	27.8001	https://www.genecards.org/cgi-bin/carddisp.pl?gene=MIR193A
HSPA4	Heat Shock Protein Family A (Hsp70) Member 4	Protein Coding	49	GC05P133054	27.7963	https://www.genecards.org/cgi-bin/carddisp.pl?gene=HSPA4
BAK1	BCL2 Antagonist/Killer 1	Protein Coding	52	GC06M033572	27.79	https://www.genecards.org/cgi-bin/carddisp.pl?gene=BAK1
ALOX5	Arachidonate 5-Lipoxygenase	Protein Coding	54	GC10P045374	27.7585	https://www.genecards.org/cgi-bin/carddisp.pl?gene=ALOX5
ANXA5	Annexin A5	Protein Coding	52	GC04M121667	27.7452	https://www.genecards.org/cgi-bin/carddisp.pl?gene=ANXA5
FAM13A	Family With Sequence Similarity 13 Member A	Protein Coding	46	GC04M088725	27.7384	https://www.genecards.org/cgi-bin/carddisp.pl?gene=FAM13A
NRP1	Neuropilin 1	Protein Coding	54	GC10M033177	27.7053	https://www.genecards.org/cgi-bin/carddisp.pl?gene=NRP1
XPC	XPC Complex Subunit, DNA Damage Recognition And Repair Factor	Protein Coding	52	GC03M022324	27.6981	https://www.genecards.org/cgi-bin/carddisp.pl?gene=XPC
[truncated: 5,345 more rows]

## Sheet: Table S6
lung cancer target genes obtained from TTD database	lung cancer target genes obtained from CTD database
[truncated: 161 more rows]

[truncated: 3 more sheets: Table S7, Table S8, Table S9]
